# Supplementary material for: catena-Poly[[(aqualithium)-μ-3-carboxypyrazine-2-carboxylato-κ4 O 2,N 1:O 3,N 4] monohydrate]
Source: Acta Crystallogr Sect E Struct Rep Online. 2011 Jul 23;67(Pt 8):m1133–4. doi: 10.1107/S160053681102887X (PMC3212193; doi:10.1107/S160053681102887X)
Supplement: Supplementary file 1 [file e-67-m1133-sup1.cif]

##############################################################################
#                                                                            #
# This CIF contains the data in a paper accepted for publication in          #
# Acta Crystallographica Section E. It conforms to the requirements of       #
# Notes for Authors for Acta Crystallographica Section E, and has been       #
# peer reviewed under the auspices of the IUCr Commission on Journals.       #
#                                                                            #
# Full details of the Crystallographic Information File format               #
# are given in the paper "The Crystallographic Information File (CIF):       #
# a New Standard Archive File for Crystallography" by S. R. Hall, F. H.      #
# Allen and I. D. Brown [Acta Cryst. (1991), A47, 655-685].                  #
#                                                                            #
# The current version of the core CIF dictionary is obtainable from          #
# ftp://ftp.iucr.org/pub/cif_core.dic.                                       #
#                                                                            #
# Software is freely available for graphical display of the structure(s)     #
# in this CIF. For information consult the CIF software page                 #
# http://www.iucr.org/resources/cif/software.                                #
#                                                                            #
# This file may be used for bona fide research purposes within the           #
# scientific community so long as proper attribution is given to the journal # 
# article from which it was obtained.                                        #
#                                                                            #
##############################################################################
data_I
_audit_creation_method     SHELXL-97
_chemical_name_systematic
;
<i>catena</i>-Poly[[(aqualithium)-\m-3-carboxypyrazine-2-carboxylato-
\k^4^<i>O</i>^2^,<i>N</i>^1^:<i>O</i>^3^,<i>N</i>^4^] monohydrate]
;
_chemical_name_common     ?
_chemical_formula_moiety     'C6 H5 Li N2 O5, H2 O'
_chemical_formula_sum     'C6 H7 Li N2 O6'
_chemical_formula_iupac     '[Li (C6 H3 N2 O4) (H2 O)], H2 O'
_chemical_formula_weight     210.08
_chemical_melting_point     ?
_symmetry_cell_setting     monoclinic
_symmetry_space_group_name_H-M     'P 21/c'
_symmetry_space_group_name_Hall     '-P 2ybc'
loop_
    _symmetry_equiv_pos_as_xyz
    'x, y, z'
    '-x, y+1/2, -z+1/2'
    '-x, -y, -z'
    'x, -y-1/2, z-1/2'
_cell_length_a     12.673(3)
_cell_length_b     13.816(3)
_cell_length_c     10.956(2)
_cell_angle_alpha     90.00
_cell_angle_beta     114.04(3)
_cell_angle_gamma     90.00
_cell_volume     1752.0(6)
_cell_formula_units_Z     8
_cell_measurement_reflns_used     25
_cell_measurement_theta_min     6
_cell_measurement_theta_max     15
_cell_measurement_temperature     293(2)
_exptl_crystal_description     plates
_exptl_crystal_colour     colourless
_exptl_crystal_size_max     0.322
_exptl_crystal_size_mid     0.141
_exptl_crystal_size_min     0.088
_exptl_crystal_density_diffrn     1.593
_exptl_crystal_density_meas     ?
_exptl_crystal_density_method     'not measured'
_exptl_crystal_F_000     864
_exptl_absorpt_coefficient_mu     0.141
_exptl_absorpt_correction_type     analytical
_exptl_absorpt_process_details
                               '(<i>CrysAlis RED</i>; Oxford Diffraction, 2008)'
_exptl_absorpt_correction_T_min     0.97802
_exptl_absorpt_correction_T_max     0.98375
_exptl_special_details     ?
_diffrn_ambient_temperature     293(2)
_diffrn_radiation_type     MoK\a
_diffrn_radiation_wavelength     0.71073
_diffrn_radiation_source     'fine-focus sealed tube'
_diffrn_radiation_monochromator     graphite
_diffrn_measurement_device_type     'Kuma KM4 four-circle diffractometer'
_diffrn_measurement_method     'profile data from \w/2\q scans'
_diffrn_detector_area_resol_mean     ?
_diffrn_reflns_number     3775
_diffrn_reflns_av_R_equivalents     0.0641
_diffrn_reflns_av_sigmaI/netI     0.0594
_diffrn_reflns_theta_min     1.76
_diffrn_reflns_theta_max     27.70
_diffrn_reflns_theta_full     25.00
_diffrn_measured_fraction_theta_max     0.876
_diffrn_measured_fraction_theta_full     0.977
_diffrn_reflns_limit_h_min     0
_diffrn_reflns_limit_h_max     14
_diffrn_reflns_limit_k_min     -18
_diffrn_reflns_limit_k_max     0
_diffrn_reflns_limit_l_min     -13
_diffrn_reflns_limit_l_max     13
_diffrn_standards_number     3
_diffrn_standards_interval_count     200
_diffrn_standards_interval_time     ?
_diffrn_standards_decay_%     3.43
_refine_special_details
;
Refinement of <i>F</i>^2^ against ALL reflections. The weighted <i>R</i>-factor
<i>wR</i> and goodness of fit <i>S</i> are based on <i>F</i>^2^, conventional
<i>R</i>-factors <i>R</i> are based on <i>F</i>, with <i>F</i> set to zero for
negative <i>F</i>^2^. The threshold expression of <i>F</i>^2^ >
\s(<i>F</i>^2^) is used only for calculating <i>R</i>-factors(gt) <i>etc</i>.
and is not relevant to the choice of reflections for refinement.
<i>R</i>-factors based on <i>F</i>^2^ are statistically about twice as large
as those based on <i>F</i>, and <i>R</i>- factors based on ALL data will be
even larger.
;
_reflns_number_total     3595
_reflns_number_gt     1811
_reflns_threshold_expression     >2sigma(I)
_refine_ls_structure_factor_coef     Fsqd
_refine_ls_matrix_type     full
_refine_ls_R_factor_all     0.1264
_refine_ls_R_factor_gt     0.0455
_refine_ls_wR_factor_gt     0.1171
_refine_ls_wR_factor_ref     0.1487
_refine_ls_goodness_of_fit_ref     0.941
_refine_ls_restrained_S_all     0.941
_refine_ls_number_reflns     3595
_refine_ls_number_parameters     311
_refine_ls_number_restraints     0
_refine_ls_hydrogen_treatment     mixed
_refine_ls_weighting_scheme     calc
_refine_ls_weighting_details
         'calc w=1/[\s^2^(Fo^2^)+(0.0987P)^2^+0.0000P] where P=(Fo^2^+2Fc^2^)/3'
_atom_sites_solution_hydrogens     geom
_atom_sites_solution_primary     direct
_atom_sites_solution_secondary     difmap
_refine_ls_shift/su_max     0.000
_refine_ls_shift/su_mean     0.000
_refine_diff_density_max     0.281
_refine_diff_density_min     -0.357
_refine_ls_extinction_method     none
_refine_ls_extinction_coef     ?
loop_
    _atom_type_symbol
    _atom_type_description
    _atom_type_scat_dispersion_real
    _atom_type_scat_dispersion_imag
    _atom_type_scat_source
    'C' 'C' 0.0033 0.0016
                         'International Tables Vol C Tables 4.2.6.8 and 6.1.1.4'
    'H' 'H' 0.0000 0.0000
                         'International Tables Vol C Tables 4.2.6.8 and 6.1.1.4'
    'Li' 'Li' -0.0003 0.0001
                         'International Tables Vol C Tables 4.2.6.8 and 6.1.1.4'
    'N' 'N' 0.0061 0.0033
                         'International Tables Vol C Tables 4.2.6.8 and 6.1.1.4'
    'O' 'O' 0.0106 0.0060
                         'International Tables Vol C Tables 4.2.6.8 and 6.1.1.4'
_computing_data_collection     'KM-4 Software (Kuma, 1996)'
_computing_cell_refinement     'KM-4 Software (Kuma, 1996)'
_computing_data_reduction     'DATAPROC (Kuma, 2001)'
_computing_structure_solution     'SHELXS97 (Sheldrick, 2008)'
_computing_structure_refinement     'SHELXL97 (Sheldrick, 2008)'
_computing_molecular_graphics     'SHELXTL (Sheldrick, 2008)'
_computing_publication_material     'SHELXTL (Sheldrick, 2008)'
loop_
    _atom_site_type_symbol
    _atom_site_label
    _atom_site_fract_x
    _atom_site_fract_y
    _atom_site_fract_z
    _atom_site_U_iso_or_equiv
    _atom_site_adp_type
    _atom_site_calc_flag
    _atom_site_refinement_flags
    _atom_site_occupancy
    _atom_site_symmetry_multiplicity
    _atom_site_disorder_assembly
    _atom_site_disorder_group
    N N11 -0.01503(17) 0.17705(13) 0.7604(2) 0.0323(5) Uani d . 1 1 . .
    N N12 0.00129(18) -0.02194(13) 0.7752(2) 0.0325(5) Uani d . 1 1 . .
    O O14 0.1043(2) -0.12689(12) 0.6604(2) 0.0553(6) Uani d . 1 1 . .
    C C13 0.0533(2) 0.02779(15) 0.7099(2) 0.0283(5) Uani d . 1 1 . .
    O O13 0.17126(19) -0.00377(13) 0.5878(2) 0.0544(6) Uani d . 1 1 . .
    O O11 0.07742(16) 0.28612(11) 0.6413(2) 0.0462(5) Uani d . 1 1 . .
    O O12 0.1688(2) 0.16941(14) 0.5894(2) 0.0540(6) Uani d . 1 1 . .
    C C17 0.1009(2) 0.19946(16) 0.6398(3) 0.0351(6) Uani d . 1 1 . .
    C C12 0.0454(2) 0.12986(15) 0.7036(2) 0.0282(5) Uani d . 1 1 . .
    C C18 0.1147(2) -0.03926(17) 0.6484(3) 0.0354(6) Uani d . 1 1 . .
    C C15 -0.0584(2) 0.02637(18) 0.8300(3) 0.0376(6) Uani d . 1 1 . .
    H H15 -0.0953 -0.0075 0.8747 0.045 Uiso calc R 1 1 . .
    C C16 -0.0671(2) 0.12673(18) 0.8224(3) 0.0372(6) Uani d . 1 1 . .
    H H16 -0.1101 0.1588 0.8614 0.045 Uiso calc R 1 1 . .
    O O21 0.41371(16) 0.10101(11) 0.8670(2) 0.0406(5) Uani d . 1 1 . .
    N N22 0.51761(17) 0.40335(13) 0.7446(2) 0.0318(5) Uani d . 1 1 . .
    O O24 0.39022(18) 0.51517(11) 0.8178(2) 0.0496(6) Uani d . 1 1 . .
    O O22 0.33218(18) 0.22600(12) 0.9203(2) 0.0523(6) Uani d . 1 1 . .
    N N21 0.53363(18) 0.20579(13) 0.7753(2) 0.0345(5) Uani d . 1 1 . .
    O O23 0.3238(2) 0.40041(15) 0.9029(3) 0.0603(7) Uani d . 1 1 . .
    C C28 0.3850(2) 0.42871(16) 0.8427(3) 0.0374(6) Uani d . 1 1 . .
    C C22 0.4624(2) 0.25575(15) 0.8148(2) 0.0271(5) Uani d . 1 1 . .
    C C23 0.4556(2) 0.35762(14) 0.8001(2) 0.0271(5) Uani d . 1 1 . .
    C C27 0.3966(2) 0.18992(16) 0.8712(3) 0.0324(6) Uani d . 1 1 . .
    C C26 0.5974(2) 0.25337(17) 0.7252(3) 0.0404(7) Uani d . 1 1 . .
    H H26 0.6494 0.2196 0.7009 0.048 Uiso calc R 1 1 . .
    C C25 0.5878(2) 0.35298(17) 0.7085(3) 0.0383(6) Uani d . 1 1 . .
    H H25 0.6321 0.3847 0.6708 0.046 Uiso calc R 1 1 . .
    Li Li2 0.5322(4) 0.0529(3) 0.8042(4) 0.0371(10) Uani d . 1 1 . .
    O O25 0.66173(18) 0.02579(12) 0.9834(2) 0.0389(5) Uani d . 1 1 . .
    O O1 0.2117(2) 0.38123(13) 0.5402(2) 0.0502(6) Uani d . 1 1 . .
    O O15 -0.1887(2) 0.31162(16) 0.5473(2) 0.0532(6) Uani d . 1 1 . .
    Li Li1 -0.0422(4) 0.3254(3) 0.7089(5) 0.0416(10) Uani d . 1 1 . .
    O O2 0.71760(19) 0.12508(13) 0.5331(2) 0.0459(5) Uani d . 1 1 . .
    H H3 0.695(3) 0.092(2) 0.581(3) 0.043(9) Uiso d . 1 1 . .
    H H4 0.754(3) 0.092(3) 0.488(4) 0.080(12) Uiso d . 1 1 . .
    H H251 0.707(3) -0.009(2) 0.961(3) 0.055(9) Uiso d . 1 1 . .
    H H252 0.633(3) -0.004(3) 1.033(3) 0.064(11) Uiso d . 1 1 . .
    H H152 -0.252(3) 0.355(3) 0.538(4) 0.083(12) Uiso d . 1 1 . .
    H H151 -0.223(5) 0.268(5) 0.534(7) 0.15(3) Uiso d . 1 1 . .
    H H131 0.183(5) 0.115(4) 0.590(6) 0.15(2) Uiso d . 1 1 . .
    H H231 0.329(5) 0.353(4) 0.916(5) 0.12(2) Uiso d . 1 1 . .
    H H1 0.169(2) 0.354(2) 0.568(3) 0.032(8) Uiso d . 1 1 . .
    H H2 0.248(3) 0.342(3) 0.501(4) 0.079(12) Uiso d . 1 1 . .
loop_
    _atom_site_aniso_label
    _atom_site_aniso_U_11
    _atom_site_aniso_U_22
    _atom_site_aniso_U_33
    _atom_site_aniso_U_12
    _atom_site_aniso_U_13
    _atom_site_aniso_U_23
    N11 0.0411(12) 0.0160(9) 0.0441(12) 0.0021(8) 0.0218(10) 0.0018(8)
    N12 0.0398(11) 0.0159(9) 0.0466(13) 0.0001(8) 0.0227(10) 0.0039(8)
    O14 0.0881(15) 0.0120(8) 0.0887(16) -0.0007(9) 0.0594(13) -0.0029(9)
    C13 0.0363(13) 0.0097(10) 0.0397(13) 0.0019(9) 0.0163(11) 0.0003(9)
    O13 0.0865(15) 0.0181(9) 0.0901(16) 0.0039(9) 0.0680(14) 0.0005(9)
    O11 0.0621(12) 0.0096(8) 0.0848(15) 0.0024(8) 0.0482(12) 0.0064(8)
    O12 0.0775(15) 0.0164(9) 0.0968(17) 0.0029(9) 0.0648(14) 0.0060(10)
    C17 0.0456(14) 0.0131(10) 0.0541(17) 0.0001(10) 0.0279(13) 0.0036(10)
    C12 0.0354(13) 0.0127(10) 0.0380(13) 0.0035(9) 0.0164(11) 0.0023(9)
    C18 0.0506(16) 0.0155(11) 0.0486(15) 0.0026(10) 0.0288(13) -0.0020(10)
    C15 0.0490(15) 0.0209(12) 0.0519(16) 0.0001(11) 0.0298(13) 0.0058(11)
    C16 0.0474(15) 0.0234(12) 0.0483(15) 0.0073(11) 0.0272(13) 0.0054(11)
    O21 0.0552(11) 0.0099(7) 0.0693(13) 0.0023(7) 0.0383(10) 0.0053(7)
    N22 0.0382(12) 0.0162(9) 0.0433(12) 0.0031(8) 0.0187(10) 0.0052(8)
    O24 0.0805(14) 0.0101(8) 0.0791(15) 0.0036(8) 0.0538(12) 0.0022(8)
    O22 0.0747(14) 0.0180(8) 0.0953(16) 0.0062(9) 0.0666(13) 0.0091(9)
    N21 0.0464(12) 0.0153(9) 0.0504(13) 0.0069(9) 0.0286(11) 0.0053(9)
    O23 0.0965(19) 0.0157(9) 0.1049(19) 0.0075(10) 0.0781(16) 0.0063(10)
    C28 0.0554(17) 0.0122(10) 0.0566(17) 0.0037(10) 0.0352(14) 0.0018(10)
    C22 0.0348(13) 0.0119(10) 0.0377(14) 0.0031(9) 0.0182(11) 0.0038(9)
    C23 0.0343(12) 0.0112(10) 0.0388(14) 0.0022(9) 0.0179(11) 0.0020(9)
    C27 0.0399(14) 0.0161(10) 0.0458(15) 0.0021(10) 0.0223(12) 0.0058(10)
    C26 0.0515(16) 0.0216(12) 0.0630(18) 0.0098(11) 0.0386(15) 0.0085(11)
    C25 0.0473(15) 0.0238(13) 0.0537(17) 0.0024(11) 0.0307(14) 0.0100(11)
    Li2 0.052(3) 0.0131(17) 0.053(3) 0.0028(17) 0.028(2) 0.0018(17)
    O25 0.0508(12) 0.0159(8) 0.0592(13) 0.0004(8) 0.0319(10) -0.0022(8)
    O1 0.0647(14) 0.0193(9) 0.0889(17) -0.0108(9) 0.0540(13) -0.0094(10)
    O15 0.0506(13) 0.0231(10) 0.0787(16) 0.0043(10) 0.0190(11) 0.0035(10)
    Li1 0.056(3) 0.0126(19) 0.065(3) 0.0019(17) 0.033(2) 0.0019(18)
    O2 0.0672(14) 0.0219(9) 0.0581(13) -0.0051(9) 0.0351(12) -0.0045(9)
_geom_special_details
;
All e.s.d.'s (except the e.s.d. in the dihedral angle between two l.s. planes)
are estimated using the full covariance matrix. The cell e.s.d.'s are taken
into account individually in the estimation of e.s.d.'s in distances, angles
and torsion angles; correlations between e.s.d.'s in cell parameters are only
used when they are defined by crystal symmetry. An approximate (isotropic)
treatment of cell e.s.d.'s is used for estimating e.s.d.'s involving l.s.
planes.
;
loop_
    _geom_bond_atom_site_label_1
    _geom_bond_atom_site_label_2
    _geom_bond_site_symmetry_2
    _geom_bond_distance
    _geom_bond_publ_flag
    N11 C16 . 1.321(3) ?
    N11 C12 . 1.337(3) ?
    Li1 O11 . 2.014(5) y
    Li1 N11 . 2.117(4) y
    Li1 O15 . 1.985(6) y
    Li1 O14 2_556 2.005(5) y
    Li1 N12 2_556 2.162(4) y
    N12 C15 . 1.322(3) ?
    N12 C13 . 1.342(3) ?
    Li1 N12 2_556 2.162(4) ?
    O14 C18 . 1.231(3) ?
    Li1 O14 2_556 2.005(5) ?
    C13 C12 . 1.413(3) ?
    C13 C18 . 1.531(3) ?
    O13 C18 . 1.258(3) ?
    O11 C17 . 1.235(3) ?
    O12 C17 . 1.267(3) ?
    O12 H131 . 0.78(6) ?
    C17 C12 . 1.519(3) ?
    C15 C16 . 1.391(3) ?
    C15 H15 . 0.9300 ?
    C16 H16 . 0.9300 ?
    O21 C27 . 1.251(3) ?
    N22 C25 . 1.312(3) ?
    N22 C23 . 1.333(3) ?
    Li2 N22 2_646 2.162(4) ?
    O24 C28 . 1.233(3) ?
    Li2 O24 2_646 2.024(5) ?
    O22 C27 . 1.250(3) ?
    N21 C26 . 1.322(3) ?
    N21 C22 . 1.340(3) ?
    O23 C28 . 1.267(3) ?
    O23 H231 . 0.67(6) ?
    C28 C23 . 1.524(3) ?
    C22 C23 . 1.415(3) ?
    C22 C27 . 1.525(3) ?
    C26 C25 . 1.387(3) ?
    C26 H26 . 0.9300 ?
    C25 H25 . 0.9300 ?
    Li2 O21 . 2.003(5) y
    Li2 N21 . 2.138(4) y
    Li2 O25 . 2.016(5) y
    Li2 O24 2_646 2.024(5) y
    Li2 N22 2_646 2.162(4) y
    O25 H251 . 0.86(3) ?
    O25 H252 . 0.87(4) ?
    O1 H1 . 0.82(3) ?
    O1 H2 . 0.91(4) ?
    O15 H152 . 0.97(4) ?
    O15 H151 . 0.72(6) ?
    O2 H3 . 0.83(3) ?
    O2 H4 . 0.93(4) ?
loop_
    _geom_angle_atom_site_label_1
    _geom_angle_atom_site_label_2
    _geom_angle_atom_site_label_3
    _geom_angle_site_symmetry_1
    _geom_angle_site_symmetry_3
    _geom_angle
    _geom_angle_publ_flag
    C16 N11 C12 . . 118.9(2) ?
    C16 N11 Li1 . . 125.8(2) ?
    C12 N11 Li1 . . 114.20(19) ?
    C15 N12 C13 . . 118.65(19) ?
    C15 N12 Li1 . 2_546 128.2(2) ?
    C13 N12 Li1 . 2_546 112.88(19) ?
    C18 O14 Li1 . 2_546 119.3(2) ?
    N12 C13 C12 . . 119.8(2) ?
    N12 C13 C18 . . 111.86(18) ?
    C12 C13 C18 . . 128.4(2) ?
    C17 O11 Li1 . . 119.2(2) ?
    C17 O12 H131 . . 121(5) ?
    O11 C17 O12 . . 122.2(2) ?
    O11 C17 C12 . . 116.6(2) ?
    O12 C17 C12 . . 121.1(2) ?
    N11 C12 C13 . . 120.4(2) ?
    N11 C12 C17 . . 111.46(18) ?
    C13 C12 C17 . . 128.1(2) ?
    O14 C18 O13 . . 123.3(2) ?
    O14 C18 C13 . . 116.9(2) ?
    O13 C18 C13 . . 119.8(2) ?
    N12 C15 C16 . . 121.5(2) ?
    N12 C15 H15 . . 119.3 ?
    C16 C15 H15 . . 119.3 ?
    N11 C16 C15 . . 120.7(2) ?
    N11 C16 H16 . . 119.6 ?
    C15 C16 H16 . . 119.6 ?
    C27 O21 Li2 . . 120.3(2) ?
    C25 N22 C23 . . 119.0(2) ?
    C25 N22 Li2 . 2_656 126.7(2) ?
    C23 N22 Li2 . 2_656 113.48(19) ?
    C28 O24 Li2 . 2_656 118.7(2) ?
    C26 N21 C22 . . 118.94(19) ?
    C26 N21 Li2 . . 126.6(2) ?
    C22 N21 Li2 . . 114.44(19) ?
    C28 O23 H231 . . 113(5) ?
    O24 C28 O23 . . 120.9(2) ?
    O24 C28 C23 . . 117.7(2) ?
    O23 C28 C23 . . 121.3(2) ?
    N21 C22 C23 . . 119.6(2) ?
    N21 C22 C27 . . 112.03(19) ?
    C23 C22 C27 . . 128.4(2) ?
    N22 C23 C22 . . 120.2(2) ?
    N22 C23 C28 . . 111.30(18) ?
    C22 C23 C28 . . 128.5(2) ?
    O22 C27 O21 . . 124.1(2) ?
    O22 C27 C22 . . 119.8(2) ?
    O21 C27 C22 . . 116.0(2) ?
    N21 C26 C25 . . 120.8(2) ?
    N21 C26 H26 . . 119.6 ?
    C25 C26 H26 . . 119.6 ?
    N22 C25 C26 . . 121.3(2) ?
    N22 C25 H25 . . 119.3 ?
    C26 C25 H25 . . 119.3 ?
    O21 Li2 O25 . . 98.9(2) ?
    O21 Li2 O24 . 2_646 161.1(3) ?
    O25 Li2 O24 . 2_646 100.0(2) ?
    O21 Li2 N21 . . 77.02(15) ?
    O25 Li2 N21 . . 106.0(2) ?
    O24 Li2 N21 2_646 . 96.94(19) ?
    O21 Li2 N22 . 2_646 102.6(2) ?
    O25 Li2 N22 . 2_646 95.94(17) ?
    O24 Li2 N22 2_646 2_646 76.26(15) ?
    N21 Li2 N22 . 2_646 157.9(3) ?
    Li2 O25 H251 . . 101(2) ?
    Li2 O25 H252 . . 108(2) ?
    H251 O25 H252 . . 114(3) ?
    H1 O1 H2 . . 116(3) ?
    Li1 O15 H152 . . 118(2) ?
    Li1 O15 H151 . . 122(5) ?
    H152 O15 H151 . . 96(5) ?
    O15 Li1 O14 . 2_556 99.9(2) ?
    O15 Li1 O11 . . 102.5(2) ?
    O14 Li1 O11 2_556 . 157.6(3) ?
    O15 Li1 N11 . . 97.8(2) ?
    O14 Li1 N11 2_556 . 101.3(2) ?
    O11 Li1 N11 . . 76.82(16) ?
    O15 Li1 N12 . 2_556 105.8(2) ?
    O14 Li1 N12 2_556 2_556 76.87(16) ?
    O11 Li1 N12 . 2_556 95.81(19) ?
    N11 Li1 N12 . 2_556 156.3(3) ?
    H3 O2 H4 . . 116(3) ?
loop_
    _geom_hbond_atom_site_label_D
    _geom_hbond_atom_site_label_H
    _geom_hbond_atom_site_label_A
    _geom_hbond_site_symmetry_A
    _geom_hbond_distance_DH
    _geom_hbond_distance_HA
    _geom_hbond_distance_DA
    _geom_hbond_angle_DHA
    O2 H3 O24 2_646 0.83(3) 2.12(4) 2.943(3) 170(3)
    O2 H4 O13 3_656 0.93(4) 1.93(4) 2.841(3) 169(3)
    O25 H251 O1 2_646 0.86(3) 1.83(4) 2.640(3) 155(3)
    O25 H252 O21 3_657 0.87(4) 1.97(4) 2.819(3) 166(3)
    O15 H152 O25 4_465 0.97(4) 1.93(4) 2.837(3) 154(3)
    O15 H151 O2 1_455 0.72(6) 2.11(6) 2.816(3) 165(7)
    O12 H131 O13 . 0.78(6) 1.64(6) 2.393(3) 162(7)
    O23 H231 O22 . 0.67(6) 1.76(6) 2.416(3) 170(7)
    O1 H1 O11 . 0.82(3) 1.90(3) 2.717(3) 176(3)
    O1 H2 O22 4_565 0.91(4) 1.90(4) 2.808(3) 174(3)
data_global
_journal_date_recd_electronic     2011-07-11
_journal_date_accepted     2011-07-18
_journal_name_full     'Acta Crystallographica, Section E'
_journal_year     2011
_journal_volume     67
_journal_issue      8
_journal_page_first     m1133
_journal_page_last     m1134
_journal_paper_category     QM
_journal_coeditor_code     KP2344
_publ_contact_author_name     'Janusz Leciejewicz'
_publ_contact_author_address
;
Institute of Nuclear Chemistry and Technology
ul.Dorodna 16
03-195 Warszawa
Poland
;
_publ_contact_author_email     j.leciejewicz@ichtj.waw.pl
_publ_contact_author_fax
;
48 22 6111917
;
_publ_contact_author_phone
;
48 22 5041230
;
_publ_section_title
;\
<i>catena</i>-Poly[[(aqualithium)-\m-3-carboxypyrazine-2-carboxylato-\
\k^4^<i>O</i>^2^,<i>N</i>^1^:<i>O</i>^3^,<i>N</i>^4^] monohydrate]
;
loop_
    _publ_author_name
    _publ_author_address
    'Wojciech Starosta'
;
Institute of Nuclear Chemistry and Technology
ul.Dorodna 16
03-195 Warszawa
Poland
;
    'Janusz Leciejewicz'
;
Institute of Nuclear Chemistry and Technology
ul.Dorodna 16
03-195 Warszawa
Poland
;
