# Supplementary material for: catena-Poly[[(aqualithium)-μ-3-carboxypyrazine-2-carboxylato-κ4 O 2,N 1:O 3,N 4] monohydrate]
Source: Acta Crystallogr Sect E Struct Rep Online. 2011 Jul 23;67(Pt 8):m1133–4. doi: 10.1107/S160053681102887X (PMC3212193; doi:10.1107/S160053681102887X)
Supplement: Supplementary file 2 [file e-67-m1133-Isup2.hkl]

# 
# h,k,l, Fc-squared, Fo-squared, sigma(Fo-squared) and status flag 
# 
data_I
_shelx_title ' Lipynd31 in P2(1)/c' 
_shelx_refln_list_code          4 
_shelx_F_calc_maximum      490.67 
_exptl_crystal_F_000       864.00 
_reflns_d_resolution_high  0.7646 
 
loop_ 
 _symmetry_equiv_pos_as_xyz 
 'x, y, z' 
 '-x, y+1/2, -z+1/2' 
 '-x, -y, -z' 
 'x, -y-1/2, z-1/2' 
 
_cell_length_a    12.6734 
_cell_length_b    13.8165 
_cell_length_c    10.9557 
_cell_angle_alpha  90.000 
_cell_angle_beta  114.037 
_cell_angle_gamma  90.000 
 
_shelx_F_squared_multiplier     1.000 
 
loop_ 
 _refln_index_h 
 _refln_index_k 
 _refln_index_l 
 _refln_F_squared_calc 
 _refln_F_squared_meas 
 _refln_F_squared_sigma 
 _refln_observed_status 
   1   0   0        2.24       13.59      7.77 o 
   2   0   0    13397.48    12158.64     50.47 o 
   3   0   0      959.95      718.30     19.41 o 
   4   0   0     2709.88     2407.27     33.00 o 
   5   0   0      585.71      531.93     21.35 o 
   6   0   0       29.07       33.00      3.88 o 
   7   0   0      370.56      339.74     13.59 o 
   8   0   0      806.56      834.78     31.06 o 
   9   0   0       67.85       66.01      5.82 o 
  10   0   0      174.36      174.72      7.77 o 
  11   0   0        8.06       -3.88     19.41 o 
  12   0   0        0.10       -9.71     25.24 o 
  13   0   0       15.63        3.88     25.24 o 
  14   0   0      113.19      122.30      9.71 o 
   1   1   0     1361.90     1603.55     17.47 o 
   2   1   0      170.58      186.37      7.77 o 
   3   1   0      477.29      452.33     15.53 o 
   4   1   0       76.69       77.65      3.88 o 
   5   1   0      477.79      436.80     17.47 o 
   6   1   0       51.55       58.24      3.88 o 
   7   1   0       18.48       34.94      3.88 o 
   8   1   0      256.75      223.25      9.71 o 
   9   1   0       54.87       64.06      5.82 o 
  10   1   0        7.89        3.88     19.41 o 
  11   1   0       97.91       91.24      7.77 o 
  12   1   0       18.43       33.00     23.30 o 
  13   1   0        7.46       -3.88     23.30 o 
  14   1   0       24.39       40.77      7.77 o 
   0   2   0        0.04       13.59      9.71 o 
   1   2   0     1151.16     1283.23     19.41 o 
   2   2   0       84.19       83.48      3.88 o 
   3   2   0     2849.55     2593.64     33.00 o 
   4   2   0      191.15      205.78      7.77 o 
   5   2   0      126.75      122.30      5.82 o 
   6   2   0      259.37      260.14     11.65 o 
   7   2   0        0.02       -3.88      3.88 o 
   8   2   0      230.51      203.84      9.71 o 
   9   2   0       42.72       50.47      5.82 o 
  10   2   0       17.66       31.06     19.41 o 
  11   2   0       67.51       73.77      7.77 o 
  12   2   0        0.73      -21.35     23.30 o 
  13   2   0       14.82       -1.94     29.12 o 
  14   2   0       47.78       40.77     29.12 o 
   1   3   0      257.76      351.38     15.53 o 
   2   3   0     2492.84     2537.34     31.06 o 
   3   3   0      953.34      960.97     23.30 o 
   4   3   0     5024.69     5369.76     52.42 o 
   5   3   0        0.36      -13.59     13.59 o 
   6   3   0     2416.37     2205.37     42.71 o 
   7   3   0       28.73       23.30     15.53 o 
   8   3   0      808.21      828.95     33.00 o 
   9   3   0       49.30       19.41     19.41 o 
  10   3   0      183.34      165.01      7.77 o 
  11   3   0        2.52        1.94     21.35 o 
  12   3   0        0.11      -25.24     25.24 o 
  13   3   0       20.76       25.24     27.18 o 
  14   3   0        0.62        1.94     27.18 o 
   0   4   0      223.76      205.78      7.77 o 
   1   4   0       19.95       23.30      3.88 o 
   2   4   0     1096.02      931.85     23.30 o 
   3   4   0     1143.29     1254.11     27.18 o 
   4   4   0     1541.12     1411.36     31.06 o 
   5   4   0      146.37      178.60      7.77 o 
   6   4   0      771.41      762.95     29.12 o 
   7   4   0      113.36      120.36      5.82 o 
   8   4   0       47.20       44.65      5.82 o 
   9   4   0       42.50       31.06     21.35 o 
  10   4   0       36.59       38.83      5.82 o 
  11   4   0       59.57       75.71      7.77 o 
  12   4   0       24.15       15.53      7.77 o 
  13   4   0       36.29       40.77     29.12 o 
  14   4   0       11.62       40.77     29.12 o 
   1   5   0       75.20       67.95      3.88 o 
   2   5   0       15.20       17.47     13.59 o 
   3   5   0       30.25       36.89      3.88 o 
   4   5   0     2419.63     2603.34     42.71 o 
   5   5   0      275.74      242.67      7.77 o 
   6   5   0        3.16        3.88     15.53 o 
   7   5   0       38.94       34.94      5.82 o 
   8   5   0       30.39       11.65     19.41 o 
   9   5   0       53.85       46.59      5.82 o 
  10   5   0       13.10       11.65     21.35 o 
  11   5   0        0.10      -23.30     23.30 o 
  12   5   0        5.02      -25.24     25.24 o 
  13   5   0        0.01       -9.71     27.18 o 
   0   6   0     3858.38     4886.36     52.42 o 
   1   6   0    10838.52    13781.60     85.42 o 
   2   6   0       10.75       17.47     13.59 o 
   3   6   0       49.73       48.53      5.82 o 
   4   6   0       12.87        5.82     17.47 o 
   5   6   0     1824.56     1832.63     40.77 o 
   6   6   0      386.97      349.44     17.47 o 
   7   6   0      143.17      137.84      5.82 o 
   8   6   0       23.29       17.47     17.47 o 
   9   6   0       61.86       33.00     23.30 o 
  10   6   0        4.33      -15.53     23.30 o 
  11   6   0       44.85       50.47      7.77 o 
  12   6   0        6.96       36.89     27.18 o 
  13   6   0        3.72       17.47     27.18 o 
   1   7   0     1773.24     2259.72     40.77 o 
   2   7   0     1231.36     1529.78     34.94 o 
   3   7   0       81.89       99.01      5.82 o 
   4   7   0       43.87       50.47      5.82 o 
   5   7   0        2.16       13.59     15.53 o 
   6   7   0      313.52      297.03     13.59 o 
   7   7   0     1215.10     1122.10     40.77 o 
   8   7   0      187.84      172.78      7.77 o 
   9   7   0       39.05       31.06      5.82 o 
  10   7   0      318.60      331.97     11.65 o 
  11   7   0        6.21       23.30     23.30 o 
  12   7   0       50.18       33.00     27.18 o 
  13   7   0        0.11       23.30     29.12 o 
   0   8   0     4711.05     6284.13     67.95 o 
   1   8   0      178.67      229.08      7.77 o 
   2   8   0      102.08       91.24      5.82 o 
   3   8   0      313.65      349.44     13.59 o 
   4   8   0        0.08        9.71     17.47 o 
   5   8   0       86.52       85.42      5.82 o 
   6   8   0      219.12      223.25     11.65 o 
   7   8   0        0.20       13.59     19.41 o 
   8   8   0      163.15      153.37      9.71 o 
   9   8   0        0.51      -11.65     25.24 o 
  10   8   0       74.09       71.83      7.77 o 
  11   8   0       42.35       44.65     27.18 o 
  12   8   0        5.73      -17.47     29.12 o 
   1   9   0     2326.94     2875.13     50.47 o 
   2   9   0      732.43      784.30     31.06 o 
   3   9   0     2079.64     2151.01     46.59 o 
   4   9   0     1025.15     1048.33     34.94 o 
   5   9   0     1203.06     1228.87     38.83 o 
   6   9   0       27.02       27.18     23.30 o 
   7   9   0     2855.01     2793.59     62.12 o 
   8   9   0      236.76      221.31      9.71 o 
   9   9   0      655.51      648.41     27.18 o 
  10   9   0       41.16       36.89      7.77 o 
  11   9   0       15.36        1.94     29.12 o 
  12   9   0        1.99      -19.41     29.12 o 
   0  10   0     2037.01     2306.32     50.47 o 
   1  10   0        0.21        0.00     17.47 o 
   2  10   0      139.35      143.66      5.82 o 
   3  10   0        4.90        9.71      5.82 o 
   4  10   0       29.60       33.00     19.41 o 
   5  10   0       21.75       17.47      5.82 o 
   6  10   0       96.84       95.13      7.77 o 
   7  10   0      124.72      133.95      7.77 o 
   8  10   0        0.46       -5.82     25.24 o 
   9  10   0       22.05       -1.94     27.18 o 
  10  10   0      244.67      234.90      9.71 o 
  11  10   0        2.37        3.88     27.18 o 
   1  11   0      178.16      182.49      7.77 o 
   2  11   0       83.03       97.07      5.82 o 
   3  11   0        2.53        1.94     19.41 o 
   4  11   0      115.78      106.77      7.77 o 
   5  11   0      211.39      215.49      9.71 o 
   6  11   0      282.70      295.08     11.65 o 
   7  11   0      164.18      159.19      7.77 o 
   8  11   0      129.99      122.30      7.77 o 
   9  11   0      271.61      264.02     11.65 o 
  10  11   0      263.10      246.55     11.65 o 
  11  11   0        0.91      -31.06     31.06 o 
   0  12   0      608.53      559.11     23.30 o 
   1  12   0      956.64      951.26     36.89 o 
   2  12   0       33.39       34.94      5.82 o 
   3  12   0       22.76       38.83     23.30 o 
   4  12   0       17.00        3.88      7.77 o 
   5  12   0     1601.34     1556.96     52.42 o 
   6  12   0      632.01      582.40     25.24 o 
   7  12   0      305.77      283.44      9.71 o 
   8  12   0       67.89       67.95      7.77 o 
   9  12   0       76.39       40.77     33.00 o 
  10  12   0        2.46       17.47     29.12 o 
   1  13   0        2.33       -1.94     25.24 o 
   2  13   0        4.40      -21.35     25.24 o 
   3  13   0      107.56      100.95      7.77 o 
   4  13   0      200.64      190.25      9.71 o 
   5  13   0        1.20       33.00     25.24 o 
   6  13   0      516.11      547.46     23.30 o 
   7  13   0        0.34      -27.18     27.18 o 
   8  13   0        0.10       11.65     29.12 o 
   9  13   0       18.95       46.59     33.00 o 
   0  14   0      469.44      436.80     17.47 o 
   1  14   0       42.33       15.53     27.18 o 
   2  14   0        9.93      -13.59     25.24 o 
   3  14   0       45.53       46.59     29.12 o 
   4  14   0       67.44       46.59     29.12 o 
   5  14   0      106.48      110.66      9.71 o 
   6  14   0      118.69      120.36      9.71 o 
   7  14   0       13.87       33.00     29.12 o 
   8  14   0        2.68        7.77     29.12 o 
   1  15   0        4.92        9.71     27.18 o 
   2  15   0      338.44      306.73     15.53 o 
   3  15   0       21.60       31.06     29.12 o 
   4  15   0      415.71      378.56     15.53 o 
   5  15   0       22.93      -34.94     34.94 o 
   6  15   0       22.44       27.18      9.71 o 
   7  15   0        0.05       -3.88     31.06 o 
   0  16   0       21.67        3.88     33.00 o 
   1  16   0       39.55       38.83      9.71 o 
   2  16   0       85.76       79.60      9.71 o 
   3  16   0      216.32      192.19      9.71 o 
   4  16   0        2.51       -9.71     29.12 o 
   5  16   0      204.97      178.60     11.65 o 
   1  17   0      412.77      382.44     15.53 o 
   2  17   0        5.06       19.41     33.00 o 
   3  17   0        1.61       -3.88     34.94 o 
   0  18   0      294.54      337.79     13.59 o 
   1  18   0       17.33       46.59     33.00 o 
 -14   1   1      168.78      223.25      9.71 o 
 -13   1   1       49.43       56.30      7.77 o 
 -12   1   1        7.97       31.06     21.35 o 
 -11   1   1       41.70       54.36      5.82 o 
 -10   1   1      138.04      139.78      7.77 o 
  -9   1   1      369.73      411.56     17.47 o 
  -8   1   1      526.59      460.10     19.41 o 
  -7   1   1      595.53      498.93     21.35 o 
  -6   1   1        4.49      -13.59     13.59 o 
  -5   1   1     1232.13     1094.92     27.18 o 
  -4   1   1     1773.74     1611.32     27.18 o 
  -3   1   1       24.77       19.41     11.65 o 
  -2   1   1     2981.99     3016.85     27.18 o 
  -1   1   1      860.83      875.55     15.53 o 
   0   1   1      158.21      197.62     27.18 o 
   1   1   1      204.52      203.84      7.77 o 
   2   1   1     7162.44     6814.12     44.65 o 
   3   1   1     1175.06     1038.62     23.30 o 
   4   1   1        6.86        1.94     13.59 o 
   5   1   1      344.97      267.91     11.65 o 
   6   1   1       45.87       23.30      5.82 o 
   7   1   1      531.40      483.39     19.41 o 
   8   1   1        7.20      -13.59     15.53 o 
   9   1   1       44.07       25.24     19.41 o 
  10   1   1       48.59       46.59      5.82 o 
  11   1   1       10.60       23.30     21.35 o 
  12   1   1       40.76       38.83      7.77 o 
  13   1   1        5.12       27.18     25.24 o 
 -14   2   1        0.00       15.53     27.18 o 
 -13   2   1       12.87       46.59     25.24 o 
 -12   2   1        0.16        5.82     21.35 o 
 -11   2   1        8.63       23.30     19.41 o 
 -10   2   1        5.51        7.77     17.47 o 
  -9   2   1      588.06      605.70     21.35 o 
  -8   2   1       52.65       31.06     17.47 o 
  -7   2   1     1018.91     1019.21     33.00 o 
  -6   2   1      331.45      314.50     11.65 o 
  -5   2   1     3142.39     2809.13     40.77 o 
  -4   2   1      117.03      106.77      5.82 o 
  -3   2   1      341.90      341.68     13.59 o 
  -2   2   1       64.34       60.18      3.88 o 
  -1   2   1     4720.05     5220.27     34.94 o 
   0   2   1       25.96       33.00      2.75 o 
   1   2   1     2072.40     1904.46     25.24 o 
   2   2   1      827.68      850.31     19.41 o 
   3   2   1     3156.36     3044.03     36.89 o 
   4   2   1      107.93      100.95      5.82 o 
   5   2   1        2.89      -15.53     15.53 o 
   6   2   1       16.97       17.47      3.88 o 
   7   2   1     1264.79     1133.75     34.94 o 
   8   2   1      204.36      199.96      7.77 o 
   9   2   1       27.82       33.00      5.82 o 
  10   2   1      133.62      143.66      7.77 o 
  11   2   1       83.25       77.65      7.77 o 
  12   2   1        0.77      -23.30     27.18 o 
  13   2   1        0.16       11.65     25.24 o 
 -14   3   1       27.23      -21.35     29.12 o 
 -13   3   1       23.16       21.35      7.77 o 
 -12   3   1       14.13       13.59      5.82 o 
 -11   3   1       55.14       64.06      5.82 o 
 -10   3   1       85.34       97.07      5.82 o 
  -9   3   1       12.46      -11.65     17.47 o 
  -8   3   1      630.32      663.94     23.30 o 
  -7   3   1      361.07      396.03     15.53 o 
  -6   3   1     1941.30     1871.46     38.83 o 
  -5   3   1     7946.00     8072.11     67.95 o 
  -4   3   1       39.29       46.59      3.88 o 
  -3   3   1     7661.86     8085.70     56.30 o 
  -2   3   1     1428.75     1490.95     25.24 o 
  -1   3   1      881.03     1009.50     19.41 o 
   0   3   1      750.78      970.71     53.39 o 
   1   3   1     1316.85     1543.37     25.24 o 
   2   3   1     1337.62     1409.42     25.24 o 
   3   3   1       92.91       99.01      3.88 o 
   4   3   1      368.99      333.91     15.53 o 
   5   3   1      812.73      790.13     27.18 o 
   6   3   1       90.65       95.13      5.82 o 
   7   3   1     1149.08     1176.45     36.89 o 
   8   3   1      120.93      124.25      5.82 o 
   9   3   1      355.55      357.21     15.53 o 
  10   3   1      110.21      106.77      7.77 o 
  11   3   1        4.61        3.88     21.35 o 
  12   3   1       16.39       23.30     25.24 o 
  13   3   1       18.65        7.77     27.18 o 
 -14   4   1       15.48      -27.18     29.12 o 
 -13   4   1        9.09        1.94     27.18 o 
 -12   4   1       50.77       50.47     27.18 o 
 -11   4   1        0.91       -1.94     19.41 o 
 -10   4   1      346.70      357.21     17.47 o 
  -9   4   1      455.75      446.51     17.47 o 
  -8   4   1      469.69      601.82     23.30 o 
  -7   4   1      142.45      133.95      7.77 o 
  -6   4   1     2405.74     2486.86     44.65 o 
  -5   4   1       45.74       38.83      3.88 o 
  -4   4   1     5724.47     6297.72     58.24 o 
  -3   4   1      230.04      225.20      9.71 o 
  -2   4   1     3979.44     4377.73     42.71 o 
  -1   4   1      235.71      291.20     11.65 o 
   0   4   1     2350.45     3027.60    237.81 o 
   1   4   1      123.80      130.07      5.82 o 
   2   4   1     5423.48     6177.36     52.42 o 
   3   4   1       63.01       50.47      3.88 o 
   4   4   1     2377.41     2383.97     40.77 o 
   5   4   1        0.78      -15.53     15.53 o 
   6   4   1      805.39      801.78     29.12 o 
   7   4   1      154.41      151.42      5.82 o 
   8   4   1     1095.37     1063.86     36.89 o 
   9   4   1       34.90       -3.88     21.35 o 
  10   4   1      129.72      153.37      7.77 o 
  11   4   1      119.03      128.13      7.77 o 
  12   4   1       93.71       48.53     27.18 o 
  13   4   1       14.26      -15.53     27.18 o 
 -14   5   1       18.68       -1.94     27.18 o 
 -13   5   1       14.31       17.47     29.12 o 
 -12   5   1        9.36       31.06     23.30 o 
 -11   5   1       55.93       48.53      7.77 o 
 -10   5   1       29.93       19.41      5.82 o 
  -9   5   1      249.87      281.49     11.65 o 
  -8   5   1      196.73      194.13      7.77 o 
  -7   5   1      215.28      176.66      7.77 o 
  -6   5   1       36.03       38.83      3.88 o 
  -5   5   1        0.08        5.82     17.47 o 
  -4   5   1       61.92       64.06      3.88 o 
  -3   5   1    16762.93    18766.97     97.07 o 
  -2   5   1     1563.56     1797.68     33.00 o 
  -1   5   1     1580.82     1683.15     31.06 o 
   0   5   1     2560.98     2993.55     28.83 o 
   1   5   1       40.31       54.36      3.88 o 
   2   5   1        8.74       25.24     13.59 o 
   3   5   1      383.91      384.39     13.59 o 
   4   5   1      125.91      128.13      5.82 o 
   5   5   1     4017.07     4045.76     56.30 o 
   6   5   1      480.63      485.34     17.47 o 
   7   5   1       52.28        5.82     19.41 o 
   8   5   1        0.16        9.71     21.35 o 
   9   5   1       80.68       99.01      7.77 o 
  10   5   1        1.17        5.82     21.35 o 
  11   5   1        4.25        9.71     23.30 o 
  12   5   1        8.93       19.41     27.18 o 
  13   5   1       13.98       13.59     29.12 o 
 -14   6   1       15.87       -9.71     31.06 o 
 -13   6   1       16.91       34.94     25.24 o 
 -12   6   1      122.15      141.72      7.77 o 
 -11   6   1       36.69       38.83      7.77 o 
 -10   6   1        0.72       11.65     21.35 o 
  -9   6   1      147.30      147.54      7.77 o 
  -8   6   1       22.98       11.65     19.41 o 
  -7   6   1      113.94      108.72      5.82 o 
  -6   6   1       22.94       29.12     15.53 o 
  -5   6   1      662.93      733.83     27.18 o 
  -4   6   1      394.26      434.86     17.47 o 
  -3   6   1      122.84      159.19      7.77 o 
  -2   6   1        1.22       -5.82     13.59 o 
  -1   6   1    10174.19    13012.83     83.48 o 
   0   6   1     2469.32     3128.46     95.13 o 
   1   6   1      470.13      590.17     23.30 o 
   2   6   1      725.83      776.54     27.18 o 
   3   6   1     1997.11     2137.42     40.77 o 
   4   6   1      446.06      458.16     19.41 o 
   5   6   1       44.12       44.65      5.82 o 
   6   6   1       62.43       62.12      5.82 o 
   7   6   1        1.44        9.71     19.41 o 
   8   6   1       11.42       21.35      5.82 o 
   9   6   1        5.47       19.41     19.41 o 
  10   6   1       10.02      -11.65     25.24 o 
  11   6   1       13.60      -15.53     25.24 o 
  12   6   1        3.99      -31.06     31.06 o 
  13   6   1        1.58        1.94      7.77 o 
 -13   7   1        1.03       11.65     25.24 o 
 -12   7   1        0.53        1.94     25.24 o 
 -11   7   1       10.30      -13.59     25.24 o 
 -10   7   1       11.31       11.65     23.30 o 
  -9   7   1       77.44       71.83      5.82 o 
  -8   7   1       79.51       85.42      5.82 o 
  -7   7   1      308.14      295.08     15.53 o 
  -6   7   1       55.00       56.30      5.82 o 
  -5   7   1       15.78       -5.82     15.53 o 
  -4   7   1       53.01       56.30      5.82 o 
  -3   7   1        1.71        5.82     15.53 o 
  -2   7   1      389.06      675.59     23.30 o 
  -1   7   1      155.68      238.79     11.65 o 
   0   7   1     1728.10     2259.77     78.62 o 
   1   7   1        0.51       29.12     17.47 o 
   2   7   1      738.76      803.72     29.12 o 
   3   7   1      810.29      858.07     29.12 o 
   4   7   1       25.32       21.35     17.47 o 
   5   7   1       73.36       73.77      5.82 o 
   6   7   1        9.50       25.24     17.47 o 
   7   7   1        0.00       21.35     19.41 o 
   8   7   1      162.64      157.25      7.77 o 
   9   7   1      114.24      114.54      7.77 o 
  10   7   1        2.12       -7.77     25.24 o 
  11   7   1       14.56        1.94     25.24 o 
  12   7   1        0.98      -23.30     27.18 o 
 -13   8   1        1.37      -29.12     29.12 o 
 -12   8   1        2.17        7.77     27.18 o 
 -11   8   1       33.14       21.35     27.18 o 
 -10   8   1       72.25       87.36      7.77 o 
  -9   8   1      429.04      407.68     17.47 o 
  -8   8   1       38.87       33.00      5.82 o 
  -7   8   1     2332.06     2232.55     52.42 o 
  -6   8   1       84.88       83.48      5.82 o 
  -5   8   1      237.10      308.67     11.65 o 
  -4   8   1        6.32        7.77      5.82 o 
  -3   8   1       42.17       46.59      5.82 o 
  -2   8   1       86.37      108.72      5.82 o 
  -1   8   1       77.03       71.83      5.82 o 
   0   8   1      196.44      259.99     14.56 o 
   1   8   1     1821.84     2517.92     46.59 o 
   2   8   1        8.15        3.88     15.53 o 
   3   8   1      387.36      522.22     19.41 o 
   4   8   1      109.11      108.72      5.82 o 
   5   8   1       57.64       62.12      5.82 o 
   6   8   1      237.16      238.79     11.65 o 
   7   8   1      216.98      238.79      9.71 o 
   8   8   1       31.10        9.71     23.30 o 
   9   8   1      644.89      559.11     23.30 o 
  10   8   1       21.13        1.94     25.24 o 
  11   8   1      215.97      215.49      9.71 o 
  12   8   1       17.36       50.47     29.12 o 
 -12   9   1        0.00        1.94     27.18 o 
 -11   9   1       85.10       83.48      7.77 o 
 -10   9   1       41.52       21.35     27.18 o 
  -9   9   1        1.42       40.77     21.35 o 
  -8   9   1       59.01       38.83     25.24 o 
  -7   9   1      218.59      219.37      9.71 o 
  -6   9   1        2.16       21.35     19.41 o 
  -5   9   1      158.74      168.90      7.77 o 
  -4   9   1        0.14        0.00     17.47 o 
  -3   9   1        6.35       19.41     15.53 o 
  -2   9   1      180.42      194.13      7.77 o 
  -1   9   1       79.75       83.48      5.82 o 
   0   9   1      125.04      140.91      4.85 o 
   1   9   1       52.98       64.06      5.82 o 
   2   9   1       14.19       19.41      5.82 o 
   3   9   1        1.44        5.82     17.47 o 
   4   9   1      224.77      229.08      7.77 o 
   5   9   1       29.53       25.24     19.41 o 
   6   9   1       30.33       38.83      5.82 o 
   7   9   1       49.59       52.42      7.77 o 
   8   9   1        0.03       13.59     25.24 o 
   9   9   1      142.23      151.42      7.77 o 
  10   9   1       25.86       23.30     29.12 o 
  11   9   1        4.79       27.18     27.18 o 
 -12  10   1       17.57       -1.94     29.12 o 
 -11  10   1       64.86       29.12     29.12 o 
 -10  10   1      462.09      436.80     19.41 o 
  -9  10   1     1089.31     1259.93     50.47 o 
  -8  10   1      298.96      269.85      9.71 o 
  -7  10   1      742.31      743.53     31.06 o 
  -6  10   1      158.29      166.96      7.77 o 
  -5  10   1      147.27      149.48      7.77 o 
  -4  10   1      317.89      300.91     13.59 o 
  -3  10   1      179.47      199.96      7.77 o 
  -2  10   1      321.20      353.32     13.59 o 
  -1  10   1      547.29      607.64     25.24 o 
   0  10   1        0.89       -8.74     12.35 o 
   1  10   1     3324.90     3777.86     62.12 o 
   2  10   1      337.16      349.44     15.53 o 
   3  10   1      767.60      809.54     31.06 o 
   4  10   1       56.57       60.18      5.82 o 
   5  10   1       15.69        5.82      5.82 o 
   6  10   1       72.73       48.53     25.24 o 
   7  10   1      250.77      267.91     11.65 o 
   8  10   1      368.18      370.80     15.53 o 
   9  10   1      187.34      201.90      9.71 o 
  10  10   1      149.39      139.78      9.71 o 
  11  10   1      282.13      314.50     11.65 o 
 -11  11   1       18.35        9.71      7.77 o 
 -10  11   1      556.58      545.52     21.35 o 
  -9  11   1        6.04        1.94     27.18 o 
  -8  11   1      188.94      161.13      9.71 o 
  -7  11   1        4.04       29.12     23.30 o 
  -6  11   1       57.33       42.71     25.24 o 
  -5  11   1      198.29      199.96      7.77 o 
  -4  11   1     1332.71     1246.34     42.71 o 
  -3  11   1      108.85       93.18      7.77 o 
  -2  11   1       81.49       73.77      5.82 o 
  -1  11   1       11.12        3.88     19.41 o 
   0  11   1       88.04      106.92      4.12 o 
   1  11   1        1.62        3.88     19.41 o 
   2  11   1      189.60      182.49      7.77 o 
   3  11   1       14.41        5.82      5.82 o 
   4  11   1      378.42      378.56     15.53 o 
   5  11   1      358.09      335.85     15.53 o 
   6  11   1      445.55      432.92     15.53 o 
   7  11   1      433.03      493.10     19.41 o 
   8  11   1       17.41       -7.77     27.18 o 
   9  11   1       10.88       31.06     27.18 o 
  10  11   1       57.63       69.89      9.71 o 
 -10  12   1        1.31       29.12     27.18 o 
  -9  12   1       82.58       79.60      7.77 o 
  -8  12   1      142.38      145.60      9.71 o 
  -7  12   1      300.52      308.67     11.65 o 
  -6  12   1     1037.71     1089.09     44.65 o 
  -5  12   1     1065.18     1063.86     44.65 o 
  -4  12   1     2962.61     2863.48     64.06 o 
  -3  12   1      221.36      225.20      9.71 o 
  -2  12   1      103.95       97.07      7.77 o 
  -1  12   1      764.05      751.30     31.06 o 
   0  12   1      751.00      707.98     19.87 o 
   1  12   1        0.05       21.35     21.35 o 
   2  12   1      682.58      642.58     25.24 o 
   3  12   1       47.75       48.53      7.77 o 
   4  12   1       27.12       17.47     23.30 o 
   5  12   1        7.04       19.41     25.24 o 
   6  12   1      752.66      729.95     31.06 o 
   7  12   1      319.30      293.14     13.59 o 
   8  12   1      199.58      180.55      9.71 o 
   9  12   1       78.73       79.60      9.71 o 
  -9  13   1       66.75       56.30      9.71 o 
  -8  13   1       21.86        5.82     29.12 o 
  -7  13   1       29.22       33.00      7.77 o 
  -6  13   1       56.95       50.47      7.77 o 
  -5  13   1      730.88      811.48     31.06 o 
  -4  13   1        0.83      -11.65     27.18 o 
  -3  13   1     1445.61     1485.13     50.47 o 
  -2  13   1       70.22       48.53     27.18 o 
  -1  13   1      119.45      130.07      7.77 o 
   0  13   1      202.35      182.20      6.06 o 
   1  13   1        3.86      -25.24     25.24 o 
   2  13   1        0.01       15.53     25.24 o 
   3  13   1       15.77       15.53     23.30 o 
   4  13   1        0.89      -27.18     27.18 o 
   5  13   1      764.15      683.35     31.06 o 
   6  13   1       33.74       34.94     29.12 o 
   7  13   1      217.78      229.08      9.71 o 
   8  13   1       40.48       38.83      9.71 o 
   9  13   1        9.81       17.47     33.00 o 
  -8  14   1        9.92      -17.47     33.00 o 
  -7  14   1        1.40       -7.77     25.24 o 
  -6  14   1       28.80       11.65     29.12 o 
  -5  14   1       42.78       31.06      7.77 o 
  -4  14   1      667.60      681.41     29.12 o 
  -3  14   1       87.73       81.54      7.77 o 
  -2  14   1      335.44      351.38     13.59 o 
  -1  14   1       19.37       21.35     25.24 o 
   0  14   1       81.09       63.11      5.49 o 
   1  14   1      284.11      258.20     11.65 o 
   2  14   1      380.35      349.44     15.53 o 
   3  14   1       24.99      -15.53     29.12 o 
   4  14   1      165.20      163.07      9.71 o 
   5  14   1       26.49        1.94     31.06 o 
   6  14   1       90.13       91.24      9.71 o 
   7  14   1        2.17      -31.06     31.06 o 
  -7  15   1        0.55        9.71     31.06 o 
  -6  15   1        0.10      -27.18     31.06 o 
  -5  15   1       76.25       69.89      9.71 o 
  -4  15   1       24.37       36.89     31.06 o 
  -3  15   1        0.44      -29.12     29.12 o 
  -2  15   1      202.85      163.07      9.71 o 
  -1  15   1       64.92       54.36      7.77 o 
   0  15   1      137.54      135.49      8.74 o 
   1  15   1        0.06       -3.88     27.18 o 
   2  15   1       96.17      100.95      9.71 o 
   3  15   1      327.42      312.56     11.65 o 
   4  15   1      251.35      227.14     11.65 o 
   5  15   1       19.49       -3.88     33.00 o 
   6  15   1       15.51       44.65     29.12 o 
  -5  16   1      243.40      236.84     11.65 o 
  -4  16   1       41.66       46.59      9.71 o 
  -3  16   1       35.66       36.89     34.94 o 
  -2  16   1       30.11       -9.71     29.12 o 
  -1  16   1       19.60       34.94     27.18 o 
   0  16   1        0.27      -21.61     22.33 o 
   1  16   1        8.91       21.35     29.12 o 
   2  16   1       18.82        0.00     34.94 o 
   3  16   1        4.57       29.12     31.06 o 
   4  16   1        0.25       -7.77     33.00 o 
  -3  17   1        0.12      -34.94     34.94 o 
  -2  17   1        1.50      -34.94     34.94 o 
  -1  17   1       10.76      -15.53     36.89 o 
   0  17   1       39.11       44.11     25.24 o 
   1  17   1       10.24       13.59     33.00 o 
   2  17   1        3.29       18.08     23.99 o 
   3  17   1        2.41       -7.77     33.00 o 
  -1  18   1      120.65      122.30     11.65 o 
   0  18   1       53.00       31.01     25.37 o 
 -14   0   2       83.32       85.42      9.71 o 
 -13   0   2      431.85      454.27     15.53 o 
 -12   0   2      284.92      326.15     13.59 o 
 -11   0   2       58.85       66.01      5.82 o 
 -10   0   2      292.11      331.97     11.65 o 
  -9   0   2      185.41      242.67      9.71 o 
  -8   0   2     3583.26     2943.08     54.36 o 
  -7   0   2        4.33      -11.65     15.53 o 
  -6   0   2     1889.94     1756.92     34.94 o 
  -5   0   2      140.68      130.07      5.82 o 
  -4   0   2      790.30      714.41     19.41 o 
  -3   0   2      168.38      145.60      5.82 o 
  -2   0   2        2.84        7.77      9.71 o 
  -1   0   2        6.17        0.00     11.65 o 
   0   0   2    14053.73    13353.83    540.66 o 
   1   0   2       18.29        5.82     11.65 o 
   2   0   2   240760.98   194134.44    764.89 o 
   3   0   2     1143.70     1019.21     25.24 o 
   4   0   2     5074.89     5113.50     54.36 o 
   5   0   2      473.20      401.86     15.53 o 
   6   0   2     1006.32      933.79     31.06 o 
   7   0   2      151.02      151.42      7.77 o 
   8   0   2       23.85       33.00     17.47 o 
   9   0   2       19.17       23.30     21.35 o 
  10   0   2       39.32       50.47      5.82 o 
  11   0   2       77.86       85.42      7.77 o 
  12   0   2        6.09      -23.30     27.18 o 
  13   0   2       13.34       21.35     25.24 o 
 -14   1   2       61.17       34.94     31.06 o 
 -13   1   2      292.01      324.20      9.71 o 
 -12   1   2      145.71      147.54      9.71 o 
 -11   1   2        1.80        5.82     19.41 o 
 -10   1   2       43.10       42.71      5.82 o 
  -9   1   2      693.42      687.24     27.18 o 
  -8   1   2       35.21       25.24      5.82 o 
  -7   1   2      196.40      198.02      7.77 o 
  -6   1   2      423.14      370.80     13.59 o 
  -5   1   2      772.03      722.18     23.30 o 
  -4   1   2      842.31      714.41     21.35 o 
  -3   1   2     9033.29     8242.95     52.42 o 
  -2   1   2      259.44      205.78      9.71 o 
  -1   1   2     6451.30     6093.88     38.83 o 
   0   1   2      318.13      323.27     22.33 o 
   1   1   2    12287.77    12211.06     62.12 o 
   2   1   2     2621.28     2246.14     33.00 o 
   3   1   2        6.41       -1.94     13.59 o 
   4   1   2       17.30       11.65      3.88 o 
   5   1   2       83.26       69.89      5.82 o 
   6   1   2       31.79       27.18     15.53 o 
   7   1   2       64.80       66.01      5.82 o 
   8   1   2       29.57       13.59     17.47 o 
   9   1   2       22.02        3.88     19.41 o 
  10   1   2       99.61       89.30      7.77 o 
  11   1   2       20.17       15.53      7.77 o 
  12   1   2        3.05        3.88     25.24 o 
  13   1   2        0.59      -19.41     25.24 o 
 -14   2   2      177.04      209.67      9.71 o 
 -13   2   2        0.50        3.88     23.30 o 
 -12   2   2        1.46        1.94     21.35 o 
 -11   2   2        0.15       -7.77     19.41 o 
 -10   2   2        6.23        5.82     15.53 o 
  -9   2   2      426.94      384.39     15.53 o 
  -8   2   2       69.56       71.83      5.82 o 
  -7   2   2     1959.78     1873.40     42.71 o 
  -6   2   2       10.17        9.71     15.53 o 
  -5   2   2      585.81      533.87     21.35 o 
  -4   2   2      411.70      415.45     13.59 o 
  -3   2   2      428.94      471.75     17.47 o 
  -2   2   2      119.35      104.83      5.82 o 
  -1   2   2      791.20      630.94     17.47 o 
   0   2   2       72.47       67.33      4.85 o 
   1   2   2     6350.55     6437.50     48.53 o 
   2   2   2       10.44        7.77     11.65 o 
   3   2   2       36.94       17.47     13.59 o 
   4   2   2        1.07       -1.94     13.59 o 
   5   2   2      117.98       95.13      5.82 o 
   6   2   2        0.38      -11.65     15.53 o 
   7   2   2      277.74      244.61      9.71 o 
   8   2   2        2.22        1.94      5.82 o 
   9   2   2       20.06       21.35      5.82 o 
  10   2   2       42.29       48.53      7.77 o 
  11   2   2        1.68      -21.35     21.35 o 
  12   2   2        3.29      -13.59     25.24 o 
  13   2   2        5.66       -9.71     25.24 o 
 -14   3   2        0.00       -7.77     27.18 o 
 -13   3   2        0.19      -25.24     25.24 o 
 -12   3   2       24.44       11.65     23.30 o 
 -11   3   2       74.83       69.89      5.82 o 
 -10   3   2       24.41        9.71     19.41 o 
  -9   3   2       26.79        1.94     17.47 o 
  -8   3   2     1025.86     1040.56     33.00 o 
  -7   3   2       32.15       36.89      5.82 o 
  -6   3   2     1660.45     1669.56     34.94 o 
  -5   3   2      192.31      149.48      5.82 o 
  -4   3   2    10264.12    10326.01     69.89 o 
  -3   3   2       10.65       19.41     11.65 o 
  -2   3   2     7363.17     7905.15     52.42 o 
  -1   3   2      833.40      873.60     21.35 o 
   0   3   2     4660.51     5386.29    380.50 o 
   1   3   2     1233.09     1285.17     27.18 o 
   2   3   2      622.01      654.23     21.35 o 
   3   3   2        4.24       11.65     11.65 o 
   4   3   2      257.20      260.14     11.65 o 
   5   3   2      247.65      231.02      9.71 o 
   6   3   2      377.32      419.33     17.47 o 
   7   3   2       28.81       33.00      5.82 o 
   8   3   2      185.19      186.37      9.71 o 
   9   3   2        5.92       29.12     19.41 o 
  10   3   2      120.49      128.13      7.77 o 
  11   3   2       10.91       27.18     23.30 o 
  12   3   2       29.36       23.30      7.77 o 
  13   3   2        6.72       -9.71     29.12 o 
 -14   4   2       16.34       27.18     29.12 o 
 -13   4   2       70.40       67.95      7.77 o 
 -12   4   2       84.66       81.54      7.77 o 
 -11   4   2      162.21      172.78      7.77 o 
 -10   4   2      237.75      223.25      9.71 o 
  -9   4   2       23.14       33.00      5.82 o 
  -8   4   2       32.00       23.30     15.53 o 
  -7   4   2       55.64       58.24      5.82 o 
  -6   4   2       15.31       19.41     15.53 o 
  -5   4   2      326.21      337.79     15.53 o 
  -4   4   2      622.30      675.59     23.30 o 
  -3   4   2       23.36       13.59     13.59 o 
  -2   4   2      207.83      194.13      7.77 o 
  -1   4   2       83.29       99.01      3.88 o 
   0   4   2      467.42      499.57     33.00 o 
   1   4   2      521.26      520.28     21.35 o 
   2   4   2      967.94      850.31     25.24 o 
   3   4   2       87.44      106.77      3.88 o 
   4   4   2      587.64      500.87     19.41 o 
   5   4   2      552.07      533.87     21.35 o 
   6   4   2      516.74      516.40     21.35 o 
   7   4   2      154.81      145.60      5.82 o 
   8   4   2      121.05      120.36      5.82 o 
   9   4   2       52.89       17.47     23.30 o 
  10   4   2       52.39       56.30      7.77 o 
  11   4   2        4.05      -11.65     25.24 o 
  12   4   2        3.85        9.71     29.12 o 
 -14   5   2       29.52       38.83     27.18 o 
 -13   5   2       39.85       46.59      7.77 o 
 -12   5   2       21.01       31.06     23.30 o 
 -11   5   2       13.56       11.65     21.35 o 
 -10   5   2      259.01      265.96     11.65 o 
  -9   5   2        1.56       27.18     17.47 o 
  -8   5   2        1.79        0.00      5.82 o 
  -7   5   2        4.29       23.30     15.53 o 
  -6   5   2       86.75       93.18      5.82 o 
  -5   5   2      271.12      244.61     11.65 o 
  -4   5   2       11.67      -15.53     15.53 o 
  -3   5   2      488.63      557.17     19.41 o 
  -2   5   2     3502.44     4303.96     46.59 o 
  -1   5   2      504.54      627.05     21.35 o 
   0   5   2     1717.25     2093.39     77.65 o 
   1   5   2       70.44      106.77      3.88 o 
   2   5   2        4.96      -13.59     15.53 o 
   3   5   2       49.76       58.24      5.82 o 
   4   5   2       43.99       46.59      5.82 o 
   5   5   2        0.98       -1.94     17.47 o 
   6   5   2      929.72      920.20     33.00 o 
   7   5   2        5.31       -1.94     19.41 o 
   8   5   2       18.86        5.82     21.35 o 
   9   5   2        0.48       -3.88      5.82 o 
  10   5   2        4.41       -5.82     23.30 o 
  11   5   2       20.43       -7.77     27.18 o 
  12   5   2       10.56      -13.59     29.12 o 
 -14   6   2       28.40       46.59     25.24 o 
 -13   6   2       15.08        3.88     25.24 o 
 -12   6   2        0.67       19.41     23.30 o 
 -11   6   2       17.84        5.82     23.30 o 
 -10   6   2        0.04       13.59     19.41 o 
  -9   6   2      176.02      178.60      7.77 o 
  -8   6   2        4.20      -17.47     17.47 o 
  -7   6   2      183.35      168.90      7.77 o 
  -6   6   2        5.73        0.00     15.53 o 
  -5   6   2     1415.87     1535.60     36.89 o 
  -4   6   2      266.40      271.79     11.65 o 
  -3   6   2     2317.31     2564.52     40.77 o 
  -2   6   2      683.33      733.83     25.24 o 
  -1   6   2       78.16      104.83      5.82 o 
   0   6   2        3.95        6.79     18.44 o 
   1   6   2     7684.61     9083.55     77.65 o 
   2   6   2     1039.49     1182.28     31.06 o 
   3   6   2     3529.35     3892.40     56.30 o 
   4   6   2      281.25      314.50     13.59 o 
   5   6   2        0.36        5.82     17.47 o 
   6   6   2      149.65      149.48      5.82 o 
   7   6   2      355.49      328.09     13.59 o 
   8   6   2        6.76      -13.59     21.35 o 
   9   6   2       45.69      -11.65     25.24 o 
  10   6   2        0.85      -17.47     25.24 o 
  11   6   2       15.73       44.65     25.24 o 
  12   6   2        3.07       -5.82     27.18 o 
 -14   7   2       97.19      108.72      9.71 o 
 -13   7   2        4.13       21.35     29.12 o 
 -12   7   2       18.30       21.35     25.24 o 
 -11   7   2        4.63       -5.82     23.30 o 
 -10   7   2       13.22       36.89     19.41 o 
  -9   7   2      179.22      188.31      7.77 o 
  -8   7   2     1766.33     1718.09     46.59 o 
  -7   7   2       35.26       38.83      5.82 o 
  -6   7   2      627.86      601.82     23.30 o 
  -5   7   2      690.25      724.12     29.12 o 
  -4   7   2      544.86      549.40     23.30 o 
  -3   7   2       39.89       38.83      5.82 o 
  -2   7   2        0.99      -17.47     17.47 o 
  -1   7   2      411.93      506.69     19.41 o 
   0   7   2     2108.12     2504.30    125.22 o 
   1   7   2      731.29      885.25     31.06 o 
   2   7   2       33.92       54.36      5.82 o 
   3   7   2       16.70        7.77     17.47 o 
   4   7   2       81.09       89.30      5.82 o 
   5   7   2      549.29      584.34     23.30 o 
   6   7   2       67.09       44.65      5.82 o 
   7   7   2        3.70       -5.82     19.41 o 
   8   7   2       11.69       25.24     23.30 o 
   9   7   2      179.69      163.07      7.77 o 
  10   7   2        0.08       -3.88     25.24 o 
  11   7   2       71.30       66.01      7.77 o 
  12   7   2       48.03       46.59     29.12 o 
 -13   8   2       15.91       -1.94     29.12 o 
 -12   8   2       27.17       15.53     27.18 o 
 -11   8   2        4.91      -19.41     25.24 o 
 -10   8   2        1.00      -21.35     21.35 o 
  -9   8   2       12.72        9.71     23.30 o 
  -8   8   2      268.08      262.08     13.59 o 
  -7   8   2        0.02       23.30     17.47 o 
  -6   8   2     2504.58     2692.64     52.42 o 
  -5   8   2      368.69      368.86     11.65 o 
  -4   8   2      614.70      729.95     29.12 o 
  -3   8   2       85.80       71.83      5.82 o 
  -2   8   2       53.02       66.01      5.82 o 
  -1   8   2       42.90       46.59      5.82 o 
   0   8   2        0.38       10.95     24.27 o 
   1   8   2       56.02       58.24      5.82 o 
   2   8   2     3086.05     3368.23     56.30 o 
   3   8   2      150.07      184.43      7.77 o 
   4   8   2      175.32      174.72      5.82 o 
   5   8   2       37.64       36.89      5.82 o 
   6   8   2      270.79      264.02     11.65 o 
   7   8   2       15.26       13.59     21.35 o 
   8   8   2        0.11        1.94     25.24 o 
   9   8   2      108.50      120.36      7.77 o 
  10   8   2        8.81      -15.53     27.18 o 
  11   8   2        7.81       15.53     27.18 o 
 -13   9   2        0.31       -7.77     31.06 o 
 -12   9   2        5.20        9.71     25.24 o 
 -11   9   2      279.36      279.55     13.59 o 
 -10   9   2       20.18       29.12     25.24 o 
  -9   9   2      105.12      120.36      7.77 o 
  -8   9   2        4.91        7.77     23.30 o 
  -7   9   2     3194.66     3177.98     64.06 o 
  -6   9   2      734.62      656.17     29.12 o 
  -5   9   2     4030.56     4197.19     66.01 o 
  -4   9   2      564.42      673.65     21.35 o 
  -3   9   2      972.52     1209.46     34.94 o 
  -2   9   2      390.81      489.22     21.35 o 
  -1   9   2     2451.26     2717.88     50.47 o 
   0   9   2       28.36       11.65     13.73 o 
   1   9   2     1325.88     1667.61     40.77 o 
   2   9   2       46.70       44.65      5.82 o 
   3   9   2     1097.31     1195.87     38.83 o 
   4   9   2      238.31      273.73     11.65 o 
   5   9   2      266.00      293.14     11.65 o 
   6   9   2      207.06      203.84      9.71 o 
   7   9   2      377.03      345.56      9.71 o 
   8   9   2      278.64      302.85     11.65 o 
   9   9   2      892.27      858.07     36.89 o 
  10   9   2       68.20       36.89     31.06 o 
  11   9   2      107.77      100.95      9.71 o 
 -12  10   2        0.12       -7.77     29.12 o 
 -11  10   2        6.30        5.82     29.12 o 
 -10  10   2      125.40      116.48      7.77 o 
  -9  10   2       24.41       46.59     27.18 o 
  -8  10   2      886.26      846.43     33.00 o 
  -7  10   2      118.94       52.42     27.18 o 
  -6  10   2      247.67      231.02      9.71 o 
  -5  10   2      778.94      807.60     33.00 o 
  -4  10   2      165.37      188.31      9.71 o 
  -3  10   2       36.51       42.71      5.82 o 
  -2  10   2      199.00      248.49     11.65 o 
  -1  10   2       98.35      116.48      5.82 o 
   0  10   2      313.11      325.25     10.98 o 
   1  10   2      109.12      114.54      5.82 o 
   2  10   2      868.38      986.20     36.89 o 
   3  10   2       17.23       31.06      5.82 o 
   4  10   2       25.45       27.18      5.82 o 
   5  10   2       21.76       -9.71     23.30 o 
   6  10   2        0.35       17.47     19.41 o 
   7  10   2        0.02       25.24     23.30 o 
   8  10   2        1.83       -5.82     25.24 o 
   9  10   2        2.79       11.65     27.18 o 
  10  10   2        8.51       44.65     27.18 o 
 -11  11   2        2.34        7.77     31.06 o 
 -10  11   2      101.29       97.07      9.71 o 
  -9  11   2       12.05        1.94     27.18 o 
  -8  11   2      735.83      761.01     31.06 o 
  -7  11   2      107.98      110.66      7.77 o 
  -6  11   2        5.70       23.30     23.30 o 
  -5  11   2       63.79       42.71     25.24 o 
  -4  11   2      903.77      894.96     34.94 o 
  -3  11   2        0.01       13.59     19.41 o 
  -2  11   2       79.92       81.54      5.82 o 
  -1  11   2      106.83      110.66      5.82 o 
   0  11   2        4.65       -3.88     15.74 o 
   1  11   2       31.27       23.30      5.82 o 
   2  11   2       25.78       13.59      5.82 o 
   3  11   2       15.04        0.00     23.30 o 
   4  11   2       49.16       31.06     25.24 o 
   5  11   2       43.64       29.12     25.24 o 
   6  11   2      128.32      118.42      7.77 o 
   7  11   2       52.56       25.24     29.12 o 
   8  11   2       80.81       15.53     31.06 o 
   9  11   2       43.09       48.53      9.71 o 
  10  11   2       26.50       46.59     29.12 o 
 -11  12   2       11.70       -9.71     33.00 o 
 -10  12   2      133.90      151.42      9.71 o 
  -9  12   2        1.32      -31.06     31.06 o 
  -8  12   2       88.04       91.24      7.77 o 
  -7  12   2       82.48       73.77      7.77 o 
  -6  12   2        6.45       36.89     25.24 o 
  -5  12   2     1384.42     1275.46     48.53 o 
  -4  12   2     1094.08     1036.68     42.71 o 
  -3  12   2     3553.13     3603.14     67.95 o 
  -2  12   2       17.66       23.30     21.35 o 
  -1  12   2       29.39       31.06      5.82 o 
   0  12   2        7.60        5.06     17.47 o 
   1  12   2     1069.63      990.09     40.77 o 
   2  12   2      386.19      349.44     13.59 o 
   3  12   2      641.78      599.88     25.24 o 
   4  12   2       97.73      104.83      7.77 o 
   5  12   2       23.92       17.47      7.77 o 
   6  12   2        0.00        3.88     29.12 o 
   7  12   2      161.04      170.84      9.71 o 
   8  12   2      302.83      298.97     11.65 o 
   9  12   2        6.93      -13.59     31.06 o 
 -10  13   2        2.11       29.12     27.18 o 
  -9  13   2       21.30       15.53      7.77 o 
  -8  13   2       96.14      100.95      9.71 o 
  -7  13   2       20.70       23.30      7.77 o 
  -6  13   2        0.78      -17.47     27.18 o 
  -5  13   2        5.13       27.18     23.30 o 
  -4  13   2       44.94       50.47      7.77 o 
  -3  13   2      236.13      229.08     11.65 o 
  -2  13   2        4.72       -7.77     25.24 o 
  -1  13   2       11.39       17.47     21.35 o 
   0  13   2        4.43        2.95     15.74 o 
   1  13   2        5.49        0.00     27.18 o 
   2  13   2        0.65      -27.18     27.18 o 
   3  13   2       18.14       -9.71     29.12 o 
   4  13   2       18.72       36.89     23.30 o 
   5  13   2      116.30      120.36      9.71 o 
   6  13   2      166.59      165.01      9.71 o 
   7  13   2        0.00      -27.18     27.18 o 
   8  13   2      226.53      238.79     11.65 o 
  -9  14   2      153.11      165.01      9.71 o 
  -8  14   2       76.37       73.77      9.71 o 
  -7  14   2       66.04       75.71      7.77 o 
  -6  14   2        1.31      -25.24     25.24 o 
  -5  14   2       74.02       71.83      7.77 o 
  -4  14   2       84.80      -11.65     29.12 o 
  -3  14   2      212.43      209.67      9.71 o 
  -2  14   2      264.64      246.55      9.71 o 
  -1  14   2      373.30      333.91     13.59 o 
   0  14   2        0.24        5.59     18.44 o 
   1  14   2       81.72       50.47     29.12 o 
   2  14   2      158.23      157.25      7.77 o 
   3  14   2        5.68        9.71      7.77 o 
   4  14   2      123.73      124.25      9.71 o 
   5  14   2       37.63       34.94     31.06 o 
   6  14   2       13.78      -31.06     31.06 o 
   7  14   2        2.72      -19.41     33.00 o 
  -7  15   2        1.35      -13.59     31.06 o 
  -6  15   2       91.76       27.18     33.00 o 
  -5  15   2       15.56        7.77     29.12 o 
  -4  15   2       12.11       11.65      7.77 o 
  -3  15   2       34.92      -21.35     31.06 o 
  -2  15   2      730.10      704.71     29.12 o 
  -1  15   2       14.80      -21.35     27.18 o 
   0  15   2       69.60       64.06      5.49 o 
   1  15   2        0.21       15.53     25.24 o 
   2  15   2       64.62       54.36      9.71 o 
   3  15   2        2.33      -15.53     31.06 o 
   4  15   2      149.83      159.19      9.71 o 
   5  15   2       14.14       31.06     31.06 o 
  -6  16   2       36.62       25.24      9.71 o 
  -5  16   2        8.71        3.88     31.06 o 
  -4  16   2      185.02      203.84      9.71 o 
  -3  16   2      353.33      345.56     17.47 o 
  -2  16   2       16.44      -31.06     31.06 o 
  -1  16   2       63.09       44.65     33.00 o 
   0  16   2       11.57       -0.54     19.87 o 
   1  16   2        1.64        9.71     29.12 o 
   2  16   2       10.55       -1.94     34.94 o 
   3  16   2       54.18       50.47      9.71 o 
   4  16   2      100.59       79.60      9.71 o 
  -3  17   2       53.38       34.94      9.71 o 
  -2  17   2       37.53       33.00     33.00 o 
  -1  17   2       12.05       23.30     34.94 o 
   0  17   2       16.77       15.35      9.26 o 
   1  17   2      190.88      153.37     11.65 o 
   2  17   2       40.20       29.12     34.94 o 
   3  17   2       93.83       83.48     11.65 o 
 -14   1   3      344.95      351.38     13.59 o 
 -13   1   3      141.93      163.07      7.77 o 
 -12   1   3      395.11      452.33     17.47 o 
 -11   1   3        5.25      -19.41     19.41 o 
 -10   1   3      113.49      116.48      5.82 o 
  -9   1   3      406.43      403.80     17.47 o 
  -8   1   3       13.49        5.82     15.53 o 
  -7   1   3      535.97      460.10     19.41 o 
  -6   1   3      473.40      394.09     15.53 o 
  -5   1   3      865.82      795.95     23.30 o 
  -4   1   3      176.17      182.49      7.77 o 
  -3   1   3      767.64      665.88     19.41 o 
  -2   1   3     5812.89     5117.38     42.71 o 
  -1   1   3       97.61       85.42      3.88 o 
   0   1   3     2624.42     2506.76     92.21 o 
   1   1   3       28.59       23.30      3.88 o 
   2   1   3       37.25       31.06      3.88 o 
   3   1   3      109.10       85.42      3.88 o 
   4   1   3     5423.65     5247.45     60.18 o 
   5   1   3      168.21      172.78      7.77 o 
   6   1   3       38.25       29.12      5.82 o 
   7   1   3      262.08      236.84     11.65 o 
   8   1   3       36.71       34.94     19.41 o 
   9   1   3       27.09       34.94      5.82 o 
  10   1   3       11.95        9.71     23.30 o 
  11   1   3        0.01       15.53     23.30 o 
  12   1   3        1.70       -1.94     23.30 o 
 -14   2   3        0.08       -9.71     25.24 o 
 -13   2   3      154.22      163.07      7.77 o 
 -12   2   3        4.27      -23.30     23.30 o 
 -11   2   3       12.60        3.88     19.41 o 
 -10   2   3       53.43       64.06      5.82 o 
  -9   2   3       18.98       19.41     17.47 o 
  -8   2   3      174.92      196.08      5.82 o 
  -7   2   3     4559.83     4187.48     62.12 o 
  -6   2   3        0.21      -15.53     15.53 o 
  -5   2   3     2590.16     2356.79     38.83 o 
  -4   2   3        6.27        1.94     11.65 o 
  -3   2   3     1673.17     1584.14     27.18 o 
  -2   2   3       34.59       23.30     11.65 o 
  -1   2   3     1113.91     1151.22     23.30 o 
   0   2   3       33.90       23.30      9.61 o 
   1   2   3     6606.02     6553.98     56.30 o 
   2   2   3      264.78      246.55      9.71 o 
   3   2   3      102.79      114.54      5.82 o 
   4   2   3      496.64      508.63     23.30 o 
   5   2   3     1496.78     1374.47     38.83 o 
   6   2   3      106.10      108.72      5.82 o 
   7   2   3       15.37       17.47     19.41 o 
   8   2   3       18.16       13.59     19.41 o 
   9   2   3      125.87      120.36      7.77 o 
  10   2   3       75.50       71.83      7.77 o 
  11   2   3        2.79      -21.35     25.24 o 
  12   2   3       41.48       42.71      7.77 o 
 -14   3   3       19.72       -5.82     31.06 o 
 -13   3   3       39.50       46.59      7.77 o 
 -12   3   3      157.98      168.90      7.77 o 
 -11   3   3      148.48      112.60      7.77 o 
 -10   3   3        3.60       23.30     17.47 o 
  -9   3   3      275.39      269.85     11.65 o 
  -8   3   3        3.32       13.59     15.53 o 
  -7   3   3      634.12      644.53     27.18 o 
  -6   3   3      462.22      496.98     21.35 o 
  -5   3   3       28.21       33.00      3.88 o 
  -4   3   3     3279.60     3036.26     40.77 o 
  -3   3   3     6941.90     7338.28     58.24 o 
  -2   3   3       30.29       21.35      3.88 o 
  -1   3   3     2383.99     2469.39     34.94 o 
   0   3   3     1520.26     1697.77     91.24 o 
   1   3   3     2852.48     3011.03     40.77 o 
   2   3   3       11.41       13.59     13.59 o 
   3   3   3      846.88      761.01     27.18 o 
   4   3   3      365.85      368.86     15.53 o 
   5   3   3        4.69       21.35     15.53 o 
   6   3   3      119.91      118.42      5.82 o 
   7   3   3       90.85       97.07      5.82 o 
   8   3   3       54.78       52.42      5.82 o 
   9   3   3      126.10      135.89      7.77 o 
  10   3   3        7.24       -7.77     23.30 o 
  11   3   3       65.27       48.53     27.18 o 
  12   3   3        0.20        5.82     25.24 o 
 -14   4   3       55.29       73.77      7.77 o 
 -13   4   3       14.26       -9.71     25.24 o 
 -12   4   3       64.67       71.83      7.77 o 
 -11   4   3      115.03      112.60      7.77 o 
 -10   4   3      118.89      118.42      5.82 o 
  -9   4   3        0.13       11.65     17.47 o 
  -8   4   3      296.60      361.09     15.53 o 
  -7   4   3       33.81       19.41     15.53 o 
  -6   4   3     1770.95     2032.59     42.71 o 
  -5   4   3      404.33      366.91     17.47 o 
  -4   4   3     4165.19     4527.21     50.47 o 
  -3   4   3      472.04      454.27     19.41 o 
  -2   4   3     2815.66     3214.87     40.77 o 
  -1   4   3       99.84       91.24      3.88 o 
   0   4   3        4.93        4.85      9.61 o 
   1   4   3       19.53       19.41      3.88 o 
   2   4   3      338.54      310.62     13.59 o 
   3   4   3        8.12       -1.94     17.47 o 
   4   4   3     1171.79     1170.63     33.00 o 
   5   4   3       12.95       21.35     15.53 o 
   6   4   3       26.92       31.06      5.82 o 
   7   4   3        0.65        3.88     19.41 o 
   8   4   3        0.04       29.12     17.47 o 
   9   4   3       72.79       81.54      7.77 o 
  10   4   3      159.86      151.42      7.77 o 
  11   4   3       32.06       33.00      7.77 o 
  12   4   3       48.99        9.71     29.12 o 
 -14   5   3        0.81       -5.82     27.18 o 
 -13   5   3      514.46      541.64     21.35 o 
 -12   5   3       46.83       44.65      7.77 o 
 -11   5   3      205.86      188.31      7.77 o 
 -10   5   3       92.47       89.30      5.82 o 
  -9   5   3      103.43      122.30      5.82 o 
  -8   5   3       54.62       60.18      5.82 o 
  -7   5   3     1129.63     1238.58     34.94 o 
  -6   5   3       56.46       69.89      5.82 o 
  -5   5   3     1206.13     1073.56     31.06 o 
  -4   5   3       38.78       29.12     17.47 o 
  -3   5   3      411.68      555.22     21.35 o 
  -2   5   3      761.38      764.89     23.30 o 
  -1   5   3    14381.77    15946.20     95.13 o 
   0   5   3      141.66      147.75      4.66 o 
   1   5   3     1204.56     1421.06     33.00 o 
   2   5   3      766.27      702.77     29.12 o 
   3   5   3       73.47       69.89      5.82 o 
   4   5   3     1107.76     1124.04     34.94 o 
   5   5   3      111.55       99.01      5.82 o 
   6   5   3        4.65       -1.94     17.47 o 
   7   5   3      432.34      399.92     15.53 o 
   8   5   3       40.48       19.41     23.30 o 
   9   5   3       15.33        7.77     23.30 o 
  10   5   3       13.09      -15.53     27.18 o 
  11   5   3       99.28      128.13      7.77 o 
  12   5   3        6.75      -19.41     29.12 o 
 -14   6   3        9.58      -13.59     27.18 o 
 -13   6   3       13.86       31.06     25.24 o 
 -12   6   3       40.50       46.59     25.24 o 
 -11   6   3       33.47       33.00      5.82 o 
 -10   6   3        9.47       13.59     19.41 o 
  -9   6   3      893.03      937.67     36.89 o 
  -8   6   3        2.52      -11.65     17.47 o 
  -7   6   3      321.42      326.15     13.59 o 
  -6   6   3        0.01       15.53     15.53 o 
  -5   6   3      132.72      147.54      7.77 o 
  -4   6   3      655.01      844.48     29.12 o 
  -3   6   3     3771.27     3838.04     50.47 o 
  -2   6   3      274.30      297.03     11.65 o 
  -1   6   3      594.78      629.00     27.18 o 
   0   6   3      200.67      280.10     34.94 o 
   1   6   3     3887.97     4432.09     60.18 o 
   2   6   3     1192.25     1238.58     34.94 o 
   3   6   3      428.78      510.57     19.41 o 
   4   6   3       13.61       13.59     17.47 o 
   5   6   3        8.69       29.12     17.47 o 
   6   6   3      241.41      240.73      7.77 o 
   7   6   3        2.00        5.82     21.35 o 
   8   6   3       20.04       15.53     19.41 o 
   9   6   3        0.84        1.94     23.30 o 
  10   6   3        4.15        3.88     25.24 o 
  11   6   3       15.67       19.41     27.18 o 
 -14   7   3      121.15      132.01      9.71 o 
 -13   7   3        9.21       34.94     25.24 o 
 -12   7   3       10.72      -11.65     25.24 o 
 -11   7   3       21.59       13.59     23.30 o 
 -10   7   3       34.65       23.30     23.30 o 
  -9   7   3       34.11       31.06      5.82 o 
  -8   7   3      137.41      155.31      5.82 o 
  -7   7   3      172.80      166.96      7.77 o 
  -6   7   3       59.99       64.06      5.82 o 
  -5   7   3      139.74      153.37      5.82 o 
  -4   7   3       59.68       77.65      5.82 o 
  -3   7   3      168.11      201.90      7.77 o 
  -2   7   3       64.74       64.06      5.82 o 
  -1   7   3        2.13        3.88     15.53 o 
   0   7   3      604.96      747.30     36.89 o 
   1   7   3      315.72      392.15     15.53 o 
   2   7   3      981.51     1038.62     33.00 o 
   3   7   3       64.02       69.89      5.82 o 
   4   7   3       67.32       75.71      5.82 o 
   5   7   3      113.16      128.13      5.82 o 
   6   7   3        4.76        5.82     19.41 o 
   7   7   3       33.87       40.77      5.82 o 
   8   7   3       14.57      -15.53     23.30 o 
   9   7   3       18.78      -27.18     29.12 o 
  10   7   3      111.90       97.07      7.77 o 
  11   7   3        6.87        7.77     27.18 o 
 -13   8   3        0.71       11.65     27.18 o 
 -12   8   3       29.86       21.35     27.18 o 
 -11   8   3        1.80       15.53     25.24 o 
 -10   8   3       41.66       19.41     25.24 o 
  -9   8   3        5.68       15.53     19.41 o 
  -8   8   3       97.23       99.01      5.82 o 
  -7   8   3      235.93      238.79      9.71 o 
  -6   8   3      445.64      514.46     17.47 o 
  -5   8   3     2600.23     2640.23     52.42 o 
  -4   8   3       29.93       23.30      5.82 o 
  -3   8   3      429.26      493.10     19.41 o 
  -2   8   3       86.41       89.30      5.82 o 
  -1   8   3        1.12      -11.65     15.53 o 
   0   8   3        5.19       20.44     11.61 o 
   1   8   3      258.88      279.55     11.65 o 
   2   8   3      432.29      481.45     19.41 o 
   3   8   3      262.47      291.20     11.65 o 
   4   8   3        2.54       21.35     17.47 o 
   5   8   3      427.89      477.57     19.41 o 
   6   8   3       23.98       27.18      5.82 o 
   7   8   3        0.28        5.82     23.30 o 
   8   8   3      193.93      221.31      9.71 o 
   9   8   3      140.96      132.01      7.77 o 
  10   8   3        0.23       -3.88     29.12 o 
  11   8   3      127.86      116.48      9.71 o 
 -13   9   3        6.86       29.12     29.12 o 
 -12   9   3       35.39       50.47      7.77 o 
 -11   9   3       14.92       11.65     23.30 o 
 -10   9   3       18.21       27.18     25.24 o 
  -9   9   3      125.07      126.19      7.77 o 
  -8   9   3       12.12       23.30      5.82 o 
  -7   9   3        2.02       13.59     21.35 o 
  -6   9   3      181.51      174.72      7.77 o 
  -5   9   3      305.70      295.08     15.53 o 
  -4   9   3       41.29       31.06     17.47 o 
  -3   9   3      220.60      231.02      9.71 o 
  -2   9   3      188.51      250.43      9.71 o 
  -1   9   3       32.95       31.06      5.82 o 
   0   9   3        0.01        5.82     12.35 o 
   1   9   3      114.47      106.77      5.82 o 
   2   9   3      233.95      264.02     11.65 o 
   3   9   3       70.93       58.24      5.82 o 
   4   9   3        0.32        3.88     19.41 o 
   5   9   3        0.30        0.00     21.35 o 
   6   9   3       35.53       36.89      7.77 o 
   7   9   3       52.62       15.53     27.18 o 
   8   9   3        1.54      -27.18     27.18 o 
   9   9   3        0.09       36.89     25.24 o 
  10   9   3        0.22      -17.47     31.06 o 
 -12  10   3        1.76       36.89     27.18 o 
 -11  10   3       42.55       25.24     29.12 o 
 -10  10   3        5.61        0.00     25.24 o 
  -9  10   3      359.06      316.44     11.65 o 
  -8  10   3      479.70      463.98     17.47 o 
  -7  10   3     1710.75     1650.14     50.47 o 
  -6  10   3      717.43      673.65     27.18 o 
  -5  10   3     1330.51     1223.05     42.71 o 
  -4  10   3       41.56       42.71      5.82 o 
  -3  10   3      172.17      184.43      7.77 o 
  -2  10   3       39.11       38.83      5.82 o 
  -1  10   3      323.80      341.68     11.65 o 
   0  10   3        5.21        6.79     16.50 o 
   1  10   3      117.36      120.36      5.82 o 
   2  10   3      131.45      124.25      7.77 o 
   3  10   3     1146.32     1174.51     42.71 o 
   4  10   3       83.19       97.07      7.77 o 
   5  10   3      347.52      357.21     15.53 o 
   6  10   3       79.90       95.13      7.77 o 
   7  10   3        4.59       15.53     25.24 o 
   8  10   3        7.62       23.30     27.18 o 
   9  10   3      108.38      120.36      9.71 o 
 -12  11   3        1.61       23.30     29.12 o 
 -11  11   3       29.71       31.06     29.12 o 
 -10  11   3       61.61       44.65     31.06 o 
  -9  11   3        2.18      -15.53     23.30 o 
  -8  11   3     1415.25     1374.47     52.42 o 
  -7  11   3        5.24       15.53     25.24 o 
  -6  11   3      505.12      471.75     21.35 o 
  -5  11   3        2.02       11.65     21.35 o 
  -4  11   3      620.33      636.76     25.24 o 
  -3  11   3        3.40      -15.53     19.41 o 
  -2  11   3     1498.78     1436.59     44.65 o 
  -1  11   3      296.49      308.67     13.59 o 
   0  11   3       56.65       39.46     29.12 o 
   1  11   3      187.33      186.37      7.77 o 
   2  11   3       14.34       31.06     23.30 o 
   3  11   3       26.02       13.59      7.77 o 
   4  11   3       85.88       83.48      7.77 o 
   5  11   3        0.25      -25.24     25.24 o 
   6  11   3      339.09      339.74     15.53 o 
   7  11   3       68.39       38.83     31.06 o 
   8  11   3      134.52      106.77      9.71 o 
   9  11   3      146.97      168.90      9.71 o 
 -11  12   3       10.06        9.71     33.00 o 
 -10  12   3       25.70       -3.88     29.12 o 
  -9  12   3       36.04      -21.35     31.06 o 
  -8  12   3       60.88       60.18      7.77 o 
  -7  12   3       92.81       89.30      7.77 o 
  -6  12   3      151.27      143.66      7.77 o 
  -5  12   3       77.80       81.54      7.77 o 
  -4  12   3     1153.61     1201.69     44.65 o 
  -3  12   3      604.12      679.47     27.18 o 
  -2  12   3     3399.87     3372.12     67.95 o 
  -1  12   3      228.32      221.31     13.59 o 
   0  12   3      109.12       99.99      5.49 o 
   1  12   3      258.16      273.73     11.65 o 
   2  12   3      499.51      473.69     21.35 o 
   3  12   3      121.16      128.13      7.77 o 
   4  12   3      331.46      306.73     13.59 o 
   5  12   3       41.25        3.88     27.18 o 
   6  12   3       19.69      -29.12     29.12 o 
   7  12   3        1.13      -23.30     29.12 o 
   8  12   3      105.53       91.24      9.71 o 
 -10  13   3       42.27       17.47     31.06 o 
  -9  13   3      336.88      314.50     11.65 o 
  -8  13   3       27.49       19.41     27.18 o 
  -7  13   3      181.68      194.13      9.71 o 
  -6  13   3        8.25       -1.94     27.18 o 
  -5  13   3      218.39      184.43      9.71 o 
  -4  13   3        0.52       29.12     23.30 o 
  -3  13   3      616.53      562.99     23.30 o 
  -2  13   3       77.22       62.12      7.77 o 
  -1  13   3     1147.95     1182.28     44.65 o 
   0  13   3        3.04        8.46     17.12 o 
   1  13   3      219.42      221.31     11.65 o 
   2  13   3      100.29      106.77      7.77 o 
   3  13   3       24.81       23.30     27.18 o 
   4  13   3      140.81      137.84      9.71 o 
   5  13   3        9.41        0.00     27.18 o 
   6  13   3        2.14      -19.41     31.06 o 
   7  13   3      153.26      149.48      9.71 o 
  -9  14   3       32.59       19.41     33.00 o 
  -8  14   3        0.53       11.65     27.18 o 
  -7  14   3       25.81      -29.12     29.12 o 
  -6  14   3      129.80      145.60      9.71 o 
  -5  14   3       13.01      -25.24     27.18 o 
  -4  14   3       91.23      116.48      7.77 o 
  -3  14   3       74.62       85.42      7.77 o 
  -2  14   3      500.64      487.28     19.41 o 
  -1  14   3      134.90      118.42      7.77 o 
   0  14   3      382.68      376.07     12.62 o 
   1  14   3       25.86       36.89     29.12 o 
   2  14   3        5.15       15.53     25.24 o 
   3  14   3       74.70       87.36      7.77 o 
   4  14   3      136.07       46.59     36.89 o 
   5  14   3       38.61       29.12     33.00 o 
   6  14   3      104.34      110.66      9.71 o 
  -7  15   3       48.89       11.65     34.94 o 
  -6  15   3       29.96      -29.12     29.12 o 
  -5  15   3       88.85       81.54      9.71 o 
  -4  15   3       23.34       19.41     29.12 o 
  -3  15   3       56.73       62.12      7.77 o 
  -2  15   3       90.53       89.30      9.71 o 
  -1  15   3        6.66        5.82     27.18 o 
   0  15   3       32.73       25.85     16.50 o 
   1  15   3       46.84       25.24     31.06 o 
   2  15   3       44.58       52.42      9.71 o 
   3  15   3        7.48        0.00     31.06 o 
   4  15   3       22.55        1.94     36.89 o 
   5  15   3      120.93      102.89      9.71 o 
  -5  16   3       55.53       62.12      9.71 o 
  -4  16   3       37.03       42.71     31.06 o 
  -3  16   3      321.14      343.62     11.65 o 
  -2  16   3       39.50       25.24     34.94 o 
  -1  16   3       12.85       25.24      9.71 o 
   0  16   3       26.80      -28.15     28.15 o 
   1  16   3       51.04       36.89      9.71 o 
   2  16   3        1.66        5.82     33.00 o 
   3  16   3        3.49        1.94     33.00 o 
  -3  17   3      117.05      114.54      9.71 o 
  -2  17   3        4.65       -7.77     33.00 o 
  -1  17   3       34.46        7.77     34.94 o 
   0  17   3        1.49       21.35     21.96 o 
   1  17   3       42.62       11.65     34.94 o 
   2  17   3       22.05        1.94     36.89 o 
 -12   0   4      244.53      279.55      9.71 o 
 -11   0   4      113.25      102.89      5.82 o 
 -10   0   4      222.36      213.55      9.71 o 
  -9   0   4      284.33      277.61     11.65 o 
  -8   0   4     2648.53     2024.82     54.36 o 
  -7   0   4      236.58      186.37      7.77 o 
  -6   0   4     6709.23     5175.62     66.01 o 
  -5   0   4       15.83       21.35     11.65 o 
  -4   0   4      167.19      196.08      7.77 o 
  -3   0   4      515.77      475.63     19.41 o 
  -2   0   4     2218.64     1976.29     31.06 o 
  -1   0   4     1499.99     1275.46     27.18 o 
   0   0   4        0.35       -9.61      9.61 o 
   1   0   4      300.87      240.73     11.65 o 
   2   0   4     5653.18     5890.04     60.18 o 
   3   0   4      276.81      213.55      7.77 o 
   4   0   4    17834.63    16614.03    114.54 o 
   5   0   4      716.70      675.59     27.18 o 
   6   0   4      783.52      737.71     31.06 o 
   7   0   4      129.43      112.60      5.82 o 
   8   0   4        0.20       11.65     21.35 o 
   9   0   4        0.01      -21.35     21.35 o 
  10   0   4       36.50       23.30     25.24 o 
  11   0   4        0.75       23.30     25.24 o 
 -12   1   4      498.63      467.86     23.30 o 
 -11   1   4     1149.23     1058.03     40.77 o 
 -10   1   4       52.91        1.94     19.41 o 
  -9   1   4      181.37      180.55      5.82 o 
  -8   1   4       69.15       60.18      5.82 o 
  -7   1   4      391.54      283.44     11.65 o 
  -6   1   4       11.62       17.47     15.53 o 
  -5   1   4      314.34      347.50     13.59 o 
  -4   1   4      921.99      856.13     23.30 o 
  -3   1   4     1460.17     1485.13     29.12 o 
  -2   1   4     2798.75     2440.27     34.94 o 
  -1   1   4     5199.10     4472.86     46.59 o 
   0   1   4     1985.09     1847.56    111.63 o 
   1   1   4     3119.53     3077.03     42.71 o 
   2   1   4      539.65      496.98     19.41 o 
   3   1   4     6963.15     6652.99     69.89 o 
   4   1   4      569.42      568.81     23.30 o 
   5   1   4       23.82        9.71     17.47 o 
   6   1   4       16.23      -13.59     19.41 o 
   7   1   4        1.51       11.65     17.47 o 
   8   1   4       70.29       66.01      5.82 o 
   9   1   4       30.33       33.00     23.30 o 
  10   1   4        1.88       34.94     23.30 o 
  11   1   4       20.85       40.77     27.18 o 
 -12   2   4      387.85      430.98     15.53 o 
 -11   2   4       30.54       48.53      5.82 o 
 -10   2   4       19.54       21.35      5.82 o 
  -9   2   4        0.96      -15.53     17.47 o 
  -8   2   4       74.71       83.48      5.82 o 
  -7   2   4      808.80      663.94     27.18 o 
  -6   2   4      894.49      840.60     29.12 o 
  -5   2   4     6949.45     6532.62     66.01 o 
  -4   2   4      113.10      106.77      5.82 o 
  -3   2   4      340.27      320.32     13.59 o 
  -2   2   4      383.82      349.44     15.53 o 
  -1   2   4     2850.06     2844.07     38.83 o 
   0   2   4       59.45       60.43      3.88 o 
   1   2   4      209.25      234.90      7.77 o 
   2   2   4      167.14      180.55      7.77 o 
   3   2   4     1116.29     1102.68     33.00 o 
   4   2   4       14.97        0.00     17.47 o 
   5   2   4      113.71      112.60      5.82 o 
   6   2   4        6.11       15.53     17.47 o 
   7   2   4       19.52       15.53      5.82 o 
   8   2   4        1.56        0.00     23.30 o 
   9   2   4       46.84       33.00     23.30 o 
  10   2   4        0.24      -25.24     25.24 o 
  11   2   4        0.19       21.35     23.30 o 
 -14   3   4        1.59       19.41     25.24 o 
 -13   3   4       10.57       11.65     25.24 o 
 -12   3   4        1.63       -3.88     21.35 o 
 -11   3   4       10.27       19.41     19.41 o 
 -10   3   4      222.17      194.13      7.77 o 
  -9   3   4       73.44       69.89      5.82 o 
  -8   3   4      321.75      335.85     13.59 o 
  -7   3   4        0.23       19.41     15.53 o 
  -6   3   4     2089.52     1912.22     42.71 o 
  -5   3   4      991.82      964.85     29.12 o 
  -4   3   4     1490.49     1574.43     31.06 o 
  -3   3   4      854.97      817.31     23.30 o 
  -2   3   4     7883.33     7413.99     62.12 o 
  -1   3   4       42.42       40.77      3.88 o 
   0   3   4      879.63      880.00     59.21 o 
   1   3   4      263.37      250.43     11.65 o 
   2   3   4      963.50     1009.50     31.06 o 
   3   3   4      486.69      508.63     19.41 o 
   4   3   4       44.70       29.12     17.47 o 
   5   3   4        3.25      -13.59     17.47 o 
   6   3   4       53.00       56.30      5.82 o 
   7   3   4       21.17       33.00     19.41 o 
   8   3   4        2.41        0.00     21.35 o 
   9   3   4        8.19       21.35     25.24 o 
  10   3   4       20.18       27.18     23.30 o 
  11   3   4        0.27      -29.12     29.12 o 
 -14   4   4        0.78        1.94     27.18 o 
 -13   4   4       40.52       44.65     23.30 o 
 -12   4   4      127.53      133.95      7.77 o 
 -11   4   4        0.35        7.77     19.41 o 
 -10   4   4      116.57      100.95      5.82 o 
  -9   4   4      229.17      225.20      7.77 o 
  -8   4   4      525.83      477.57     19.41 o 
  -7   4   4        6.55       -3.88     15.53 o 
  -6   4   4       31.95        5.82     15.53 o 
  -5   4   4       32.74       46.59      5.82 o 
  -4   4   4       30.30        7.77     15.53 o 
  -3   4   4     2183.32     2401.44     38.83 o 
  -2   4   4        5.47        0.00     13.59 o 
  -1   4   4        3.65        3.88      3.88 o 
   0   4   4        1.87      -11.61     11.61 o 
   1   4   4      779.51      879.43     27.18 o 
   2   4   4      123.47      114.54      5.82 o 
   3   4   4      358.18      310.62     11.65 o 
   4   4   4      897.40      838.66     31.06 o 
   5   4   4      238.27      231.02      9.71 o 
   6   4   4       31.33       36.89      5.82 o 
   7   4   4       37.31       36.89      5.82 o 
   8   4   4       26.25       33.00     23.30 o 
   9   4   4        9.27       19.41     23.30 o 
  10   4   4        6.95       23.30     23.30 o 
  11   4   4        1.51       38.83     25.24 o 
 -14   5   4       33.54       36.89     31.06 o 
 -13   5   4        1.77      -25.24     25.24 o 
 -12   5   4      278.23      275.67     11.65 o 
 -11   5   4      124.72      132.01      7.77 o 
 -10   5   4       37.23       23.30     19.41 o 
  -9   5   4       32.69       31.06     17.47 o 
  -8   5   4      516.89      555.22     23.30 o 
  -7   5   4        0.12       -5.82     15.53 o 
  -6   5   4      149.12      141.72      5.82 o 
  -5   5   4       84.99       81.54      5.82 o 
  -4   5   4      393.33      351.38     15.53 o 
  -3   5   4       43.35       64.06      3.88 o 
  -2   5   4      142.28      141.72      7.77 o 
  -1   5   4      158.87      157.25      7.77 o 
   0   5   4     1770.55     1925.68     37.86 o 
   1   5   4      339.15      318.38     13.59 o 
   2   5   4     1602.61     1603.55     38.83 o 
   3   5   4      163.60      172.78      9.71 o 
   4   5   4       14.17        0.00     17.47 o 
   5   5   4        0.84      -19.41     19.41 o 
   6   5   4       36.39       36.89     19.41 o 
   7   5   4        0.06      -11.65     19.41 o 
   8   5   4      144.47      159.19      7.77 o 
   9   5   4        4.35       44.65     25.24 o 
  10   5   4        0.10      -19.41     27.18 o 
  11   5   4        1.74        3.88     27.18 o 
 -14   6   4       64.64       48.53     27.18 o 
 -13   6   4       44.54       23.30     27.18 o 
 -12   6   4       26.93       42.71     25.24 o 
 -11   6   4      185.74      180.55      7.77 o 
 -10   6   4        0.42       -3.88     19.41 o 
  -9   6   4      434.92      467.86     19.41 o 
  -8   6   4       13.86       -3.88     17.47 o 
  -7   6   4      521.55      436.80     17.47 o 
  -6   6   4        0.02       11.65     13.59 o 
  -5   6   4      692.60      590.17     25.24 o 
  -4   6   4       62.82       71.83      5.82 o 
  -3   6   4     3615.85     4010.82     54.36 o 
  -2   6   4        0.12      -15.53     15.53 o 
  -1   6   4      688.15      780.42     29.12 o 
   0   6   4      342.19      353.12     16.50 o 
   1   6   4      149.47      147.54      7.77 o 
   2   6   4      396.37      434.86     15.53 o 
   3   6   4     1549.00     1588.02     44.65 o 
   4   6   4       38.49       42.71      5.82 o 
   5   6   4      430.40      421.27     17.47 o 
   6   6   4       72.68       69.89      5.82 o 
   7   6   4       27.88       23.30     23.30 o 
   8   6   4       12.65        0.00     21.35 o 
   9   6   4       53.88       50.47      7.77 o 
  10   6   4       21.11       21.35      7.77 o 
  11   6   4       19.90       40.77     31.06 o 
 -14   7   4        8.87       21.35     25.24 o 
 -13   7   4        1.79        5.82     25.24 o 
 -12   7   4      310.73      304.79     11.65 o 
 -11   7   4        0.04       33.00     21.35 o 
 -10   7   4        9.23        7.77      5.82 o 
  -9   7   4       10.01       -5.82     19.41 o 
  -8   7   4      295.90      271.79      9.71 o 
  -7   7   4      167.07      151.42      5.82 o 
  -6   7   4     2357.14     2298.55     48.53 o 
  -5   7   4      157.75      153.37      5.82 o 
  -4   7   4      145.66      186.37      5.82 o 
  -3   7   4      304.80      291.20     11.65 o 
  -2   7   4      194.42      209.67      9.71 o 
  -1   7   4        0.36      -13.59     17.47 o 
   0   7   4       78.70       88.34      4.12 o 
   1   7   4       10.86       11.65     17.47 o 
   2   7   4      576.07      599.88     25.24 o 
   3   7   4       19.64       33.00     17.47 o 
   4   7   4       37.03       31.06     19.41 o 
   5   7   4       93.92       89.30      7.77 o 
   6   7   4        0.23      -21.35     21.35 o 
   7   7   4       26.27      -19.41     23.30 o 
   8   7   4        3.77       11.65     23.30 o 
   9   7   4       13.95       17.47     25.24 o 
  10   7   4        0.00        5.82     27.18 o 
 -14   8   4        0.73      -33.00     33.00 o 
 -13   8   4       55.40       19.41     29.12 o 
 -12   8   4        2.11       -3.88     25.24 o 
 -11   8   4       50.51       42.71     27.18 o 
 -10   8   4       34.02       11.65     25.24 o 
  -9   8   4       87.18       87.36      7.77 o 
  -8   8   4       62.25       21.35     21.35 o 
  -7   8   4       61.65       19.41     19.41 o 
  -6   8   4      440.29      423.21     15.53 o 
  -5   8   4       31.15       17.47     19.41 o 
  -4   8   4     6027.10     6326.84     77.65 o 
  -3   8   4       95.62      102.89      5.82 o 
  -2   8   4      483.92      605.70     23.30 o 
  -1   8   4        5.14        7.77     15.53 o 
   0   8   4      210.89      290.96     14.56 o 
   1   8   4      401.34      386.33     17.47 o 
   2   8   4        6.06       -5.82     19.41 o 
   3   8   4       53.13       54.36      5.82 o 
   4   8   4      846.72      842.54     36.89 o 
   5   8   4        6.33        5.82      5.82 o 
   6   8   4        7.83       -1.94     21.35 o 
   7   8   4       31.74       27.18      7.77 o 
   8   8   4      177.50      194.13      9.71 o 
   9   8   4       20.85       36.89     29.12 o 
  10   8   4       29.33        0.00     34.94 o 
 -13   9   4        4.63      -15.53     29.12 o 
 -12   9   4       11.24      -27.18     27.18 o 
 -11   9   4        7.72       29.12     23.30 o 
 -10   9   4        1.64       23.30     21.35 o 
  -9   9   4      250.87      217.43      9.71 o 
  -8   9   4        1.34       17.47     21.35 o 
  -7   9   4       19.69       13.59     23.30 o 
  -6   9   4      229.36      223.25      7.77 o 
  -5   9   4     4562.50     5618.25     79.60 o 
  -4   9   4      218.55      213.55      7.77 o 
  -3   9   4     3615.66     4208.83     64.06 o 
  -2   9   4      626.85      617.35     23.30 o 
  -1   9   4      100.93      106.77      5.82 o 
   0   9   4       35.68       42.25      7.77 o 
   1   9   4      567.15      597.93     25.24 o 
   2   9   4      348.10      374.68     15.53 o 
   3   9   4      190.74      229.08      9.71 o 
   4   9   4       26.62        7.77     23.30 o 
   5   9   4      184.46      194.13      9.71 o 
   6   9   4       20.55       29.12     23.30 o 
   7   9   4        0.08       13.59     25.24 o 
   8   9   4       20.58       21.35     25.24 o 
   9   9   4       79.25       71.83      9.71 o 
 -12  10   4      115.48      139.78      9.71 o 
 -11  10   4       66.48       33.00     29.12 o 
 -10  10   4       51.20       38.83      7.77 o 
  -9  10   4       54.45       46.59      7.77 o 
  -8  10   4      489.28      427.10     17.47 o 
  -7  10   4      347.30      349.44     11.65 o 
  -6  10   4     1374.07     1331.76     44.65 o 
  -5  10   4      464.94      477.57     19.41 o 
  -4  10   4     1296.92     1236.64     42.71 o 
  -3  10   4      737.96      805.66     31.06 o 
  -2  10   4      207.38      203.84     11.65 o 
  -1  10   4        0.99        0.00     19.41 o 
   0  10   4      359.76      409.37     47.56 o 
   1  10   4       96.99       95.13      5.82 o 
   2  10   4       60.97       69.89      7.77 o 
   3  10   4       60.63       40.77     23.30 o 
   4  10   4       87.01      100.95      7.77 o 
   5  10   4        1.87       27.18     25.24 o 
   6  10   4       53.01       58.24      7.77 o 
   7  10   4        0.01       17.47     25.24 o 
   8  10   4        0.18       19.41     25.24 o 
   9  10   4        0.99       33.00     29.12 o 
 -12  11   4        1.90       -7.77     31.06 o 
 -11  11   4       93.57      102.89      9.71 o 
 -10  11   4       35.89       46.59     27.18 o 
  -9  11   4        3.21       31.06     23.30 o 
  -8  11   4      473.23      623.17     21.35 o 
  -7  11   4        5.98      -15.53     23.30 o 
  -6  11   4     1366.65     1355.06     46.59 o 
  -5  11   4        8.03       -1.94     23.30 o 
  -4  11   4      329.79      320.32     11.65 o 
  -3  11   4       65.78       33.00     25.24 o 
  -2  11   4      869.59      838.66     38.83 o 
  -1  11   4      180.39      184.43      7.77 o 
   0  11   4      151.89      149.94     14.56 o 
   1  11   4        0.22      -23.30     23.30 o 
   2  11   4        0.03        1.94      5.82 o 
   3  11   4       55.41       60.18      7.77 o 
   4  11   4        1.90      -13.59     25.24 o 
   5  11   4        1.48       -1.94     27.18 o 
   6  11   4        8.95       13.59     29.12 o 
   7  11   4        6.58       44.65     25.24 o 
   8  11   4       30.88       36.89     29.12 o 
 -11  12   4        0.42      -31.06     31.06 o 
 -10  12   4       29.33       50.47     29.12 o 
  -9  12   4       67.96       62.12      7.77 o 
  -8  12   4      332.38      333.91     11.65 o 
  -7  12   4        1.50      -11.65     27.18 o 
  -6  12   4      513.73      485.34     23.30 o 
  -5  12   4        5.05      -19.41     25.24 o 
  -4  12   4       27.96       13.59      7.77 o 
  -3  12   4     1730.76     1753.03     52.42 o 
  -2  12   4     1148.02     1079.39     42.71 o 
  -1  12   4     1909.17     1846.22     52.42 o 
   0  12   4        5.50       29.51     17.12 o 
   1  12   4       58.62        5.82     25.24 o 
   2  12   4       16.65       19.41      7.77 o 
   3  12   4      581.72      607.64     27.18 o 
   4  12   4      128.46      114.54      7.77 o 
   5  12   4      331.20      314.50     13.59 o 
   6  12   4       27.89       23.30     33.00 o 
   7  12   4       22.64       54.36     33.00 o 
 -10  13   4       67.87       66.01      9.71 o 
  -9  13   4        0.04       19.41     27.18 o 
  -8  13   4        8.63        5.82     27.18 o 
  -7  13   4       73.80       77.65      7.77 o 
  -6  13   4       44.04       50.47     29.12 o 
  -5  13   4       29.89       15.53     25.24 o 
  -4  13   4       33.53       34.94     25.24 o 
  -3  13   4       20.09       33.00     23.30 o 
  -2  13   4      234.26      229.08      9.71 o 
  -1  13   4      349.88      335.85     13.59 o 
   0  13   4      339.50      326.57     16.50 o 
   1  13   4       11.04       15.67     19.07 o 
   2  13   4       22.28       21.35     27.18 o 
   3  13   4       84.11       44.65     33.00 o 
   4  13   4       12.20      -29.12     31.06 o 
   5  13   4        9.63       23.30     31.06 o 
   6  13   4        7.19       34.94     31.06 o 
  -9  14   4        2.10       -1.94     31.06 o 
  -8  14   4       17.77       15.53     29.12 o 
  -7  14   4       93.55       34.94     31.06 o 
  -6  14   4       23.28        9.71     27.18 o 
  -5  14   4       51.16       60.18      7.77 o 
  -4  14   4       87.63       85.42      7.77 o 
  -3  14   4       56.41       54.36     29.12 o 
  -2  14   4       18.39       11.65      7.77 o 
  -1  14   4      133.13      124.25      9.71 o 
   0  14   4       96.95       89.34      5.49 o 
   1  14   4      284.03      254.32     15.53 o 
   2  14   4       20.47       46.59     27.18 o 
   3  14   4       75.69       36.89     33.00 o 
   4  14   4       11.62       36.89     27.18 o 
   5  14   4        0.14      -33.00     33.00 o 
  -7  15   4        8.33       23.30     31.06 o 
  -6  15   4       41.79       31.06     31.06 o 
  -5  15   4       38.90       56.30     31.06 o 
  -4  15   4      163.75      155.31      9.71 o 
  -3  15   4       11.27       21.35     29.12 o 
  -2  15   4       73.11       79.60      7.77 o 
  -1  15   4        0.00       -1.94     29.12 o 
   0  15   4      712.17      664.64     19.07 o 
   1  15   4       20.02       33.00      7.77 o 
   2  15   4        0.99        0.00      9.71 o 
   3  15   4        0.33       31.06     29.12 o 
  -5  16   4        1.97       33.00     31.06 o 
  -4  16   4        0.11      -33.00     33.00 o 
  -3  16   4       60.42        5.82     33.00 o 
  -2  16   4      118.24      139.78      9.71 o 
  -1  16   4       59.72       52.42     34.94 o 
   0  16   4        1.00      -18.00     22.62 o 
   1  16   4        9.85       -5.82     36.89 o 
   2  16   4        2.23       13.59     33.00 o 
   3  16   4        0.87      -17.47     31.06 o 
  -3  17   4       13.98       13.59      9.71 o 
  -2  17   4       58.89       38.83      9.71 o 
  -1  17   4       25.81      -25.24     36.89 o 
   0  17   4       28.93       12.13     24.60 o 
   1  17   4       24.94       34.94     36.89 o 
 -12   1   5     1355.12     1341.47     48.53 o 
 -11   1   5      258.28      238.79      9.71 o 
 -10   1   5      785.57      729.95     31.06 o 
  -9   1   5       79.48       73.77      5.82 o 
  -8   1   5      780.06      788.19     29.12 o 
  -7   1   5      572.52      430.98     17.47 o 
  -6   1   5      927.33      912.43     33.00 o 
  -5   1   5       75.63       73.77      3.88 o 
  -4   1   5      247.89      248.49      9.71 o 
  -3   1   5      490.78      485.34     19.41 o 
  -2   1   5      440.52      444.57     17.47 o 
  -1   1   5      878.40      801.78     25.24 o 
   0   1   5      814.09      702.51     22.33 o 
   1   1   5        5.27       23.30     15.53 o 
   2   1   5       34.94       44.65      5.82 o 
   3   1   5       69.93       60.18      5.82 o 
   4   1   5        0.47        5.82     19.41 o 
   5   1   5       22.21       -7.77     19.41 o 
   6   1   5      721.20      764.89     27.18 o 
   7   1   5       45.47       27.18     21.35 o 
   8   1   5        5.28       17.47     21.35 o 
   9   1   5       55.25       56.30      7.77 o 
  10   1   5       15.66      -23.30     27.18 o 
  11   1   5        1.01       -3.88     29.12 o 
 -12   2   5       24.42       23.30     23.30 o 
 -11   2   5      371.54      392.15     17.47 o 
 -10   2   5       76.93       71.83      5.82 o 
  -9   2   5       31.84       29.12     17.47 o 
  -8   2   5      118.24      120.36      5.82 o 
  -7   2   5      114.40      120.36      5.82 o 
  -6   2   5      129.57      108.72      5.82 o 
  -5   2   5     9678.73     8683.63     79.60 o 
  -4   2   5       30.40       -9.71     17.47 o 
  -3   2   5     1052.47     1127.92     29.12 o 
  -2   2   5      293.77      258.20      9.71 o 
  -1   2   5      740.79      712.47     25.24 o 
   0   2   5       73.67       86.49      4.12 o 
   1   2   5      286.26      295.08     11.65 o 
   2   2   5      256.89      267.91     11.65 o 
   3   2   5     3457.34     3185.75     56.30 o 
   4   2   5       16.06      -11.65     17.47 o 
   5   2   5       90.85       75.71      5.82 o 
   6   2   5       88.13      112.60      7.77 o 
   7   2   5      278.70      269.85      9.71 o 
   8   2   5       38.62       36.89      7.77 o 
   9   2   5       36.93       29.12     25.24 o 
  10   2   5       12.93       11.65     23.30 o 
  11   2   5        5.72       -9.71     27.18 o 
 -14   3   5       31.77       25.24     27.18 o 
 -13   3   5        3.63      -21.35     23.30 o 
 -12   3   5       10.02       29.12     21.35 o 
 -11   3   5       79.08       66.01      5.82 o 
 -10   3   5       79.69       83.48      5.82 o 
  -9   3   5      190.68      178.60      9.71 o 
  -8   3   5      290.83      260.14     11.65 o 
  -7   3   5      621.90      568.81     23.30 o 
  -6   3   5      274.54      242.67      9.71 o 
  -5   3   5     1488.57     1417.18     36.89 o 
  -4   3   5      139.19      166.96      7.77 o 
  -3   3   5       41.19       17.47     15.53 o 
  -2   3   5       70.66       54.36      3.88 o 
  -1   3   5      223.32      242.67     11.65 o 
   0   3   5       68.42       65.05      4.12 o 
   1   3   5       27.66       34.94      5.82 o 
   2   3   5      156.26      141.72      5.82 o 
   3   3   5      294.70      279.55      9.71 o 
   4   3   5       20.64       23.30      5.82 o 
   5   3   5       26.18       33.00     17.47 o 
   6   3   5       78.48       71.83      5.82 o 
   7   3   5        4.15       -3.88     21.35 o 
   8   3   5       30.70       -5.82     23.30 o 
   9   3   5       53.07       44.65     29.12 o 
  10   3   5        1.37      -11.65     25.24 o 
 -14   4   5       97.12       99.01      7.77 o 
 -13   4   5       42.14       25.24     25.24 o 
 -12   4   5      210.23      188.31      7.77 o 
 -11   4   5       55.11       54.36      5.82 o 
 -10   4   5      306.45      322.26     11.65 o 
  -9   4   5       11.63        9.71      5.82 o 
  -8   4   5       10.65       11.65     15.53 o 
  -7   4   5       21.20       25.24      3.88 o 
  -6   4   5      231.49      316.44     13.59 o 
  -5   4   5      342.91      333.91     15.53 o 
  -4   4   5     1596.54     1939.40     38.83 o 
  -3   4   5        4.40        9.71      3.88 o 
  -2   4   5     4427.62     4395.20     54.36 o 
  -1   4   5        1.65       -5.82     15.53 o 
   0   4   5       77.77       82.79      4.85 o 
   1   4   5        0.39        1.94     17.47 o 
   2   4   5      152.89      145.60      5.82 o 
   3   4   5       85.99       73.77      5.82 o 
   4   4   5      417.93      419.33     17.47 o 
   5   4   5        5.56      -21.35     21.35 o 
   6   4   5       52.58       33.00     23.30 o 
   7   4   5        7.04       -5.82     23.30 o 
   8   4   5        3.50       23.30     23.30 o 
   9   4   5        5.29        5.82     23.30 o 
  10   4   5        4.26       -5.82     27.18 o 
 -14   5   5        2.74       42.71     25.24 o 
 -13   5   5       18.29       -7.77     25.24 o 
 -12   5   5        1.38        1.94     21.35 o 
 -11   5   5      830.49      722.18     27.18 o 
 -10   5   5       50.06       50.47      5.82 o 
  -9   5   5      765.67      737.71     29.12 o 
  -8   5   5       67.70       48.53      5.82 o 
  -7   5   5      602.43      667.82     29.12 o 
  -6   5   5       45.98       50.47      3.88 o 
  -5   5   5      311.30      343.62     15.53 o 
  -4   5   5      470.84      493.10     19.41 o 
  -3   5   5      383.47      302.85     13.59 o 
  -2   5   5       61.43       52.42      5.82 o 
  -1   5   5      179.56      213.55      9.71 o 
   0   5   5      320.99      360.89     54.36 o 
   1   5   5     1882.13     2040.35     44.65 o 
   2   5   5      417.07      403.80     19.41 o 
   3   5   5      262.61      271.79      9.71 o 
   4   5   5       42.89       27.18     19.41 o 
   5   5   5       11.16       13.59     21.35 o 
   6   5   5      230.05      254.32      9.71 o 
   7   5   5       55.70       64.06      7.77 o 
   8   5   5       26.73       27.18      7.77 o 
   9   5   5       22.95       27.18      7.77 o 
  10   5   5        0.88       -3.88     29.12 o 
 -14   6   5       66.53       89.30      9.71 o 
 -13   6   5        0.38      -21.35     27.18 o 
 -12   6   5       42.96       23.30     23.30 o 
 -11   6   5      139.80      132.01      7.77 o 
 -10   6   5      128.45      126.19      7.77 o 
  -9   6   5       59.81       58.24      5.82 o 
  -8   6   5      108.35      108.72      5.82 o 
  -7   6   5     2319.05     2238.37     46.59 o 
  -6   6   5      208.44      227.14      7.77 o 
  -5   6   5      110.58      120.36      5.82 o 
  -4   6   5      519.54      495.04     23.30 o 
  -3   6   5       31.42      -11.65     17.47 o 
  -2   6   5      476.25      487.28     21.35 o 
  -1   6   5     1573.13     1471.54     38.83 o 
   0   6   5      171.41      177.25     17.47 o 
   1   6   5       32.26       21.35      5.82 o 
   2   6   5       44.49       36.89      5.82 o 
   3   6   5      135.99      157.25      5.82 o 
   4   6   5      113.23      110.66      5.82 o 
   5   6   5       54.23       36.89     23.30 o 
   6   6   5        1.81       -3.88     23.30 o 
   7   6   5        2.13        7.77     23.30 o 
   8   6   5       23.53       38.83     23.30 o 
   9   6   5       18.86      -11.65     29.12 o 
  10   6   5       21.53       36.89     29.12 o 
 -14   7   5       63.05       50.47     31.06 o 
 -13   7   5       15.40       38.83     27.18 o 
 -12   7   5      552.94      541.64     21.35 o 
 -11   7   5        0.91        9.71     21.35 o 
 -10   7   5        6.84        5.82     19.41 o 
  -9   7   5       51.49       52.42      5.82 o 
  -8   7   5      504.29      456.22     19.41 o 
  -7   7   5        3.82      -17.47     19.41 o 
  -6   7   5      240.63      304.79     11.65 o 
  -5   7   5      298.01      304.79     11.65 o 
  -4   7   5        1.24       17.47     15.53 o 
  -3   7   5       21.81       15.53      5.82 o 
  -2   7   5      283.32      302.85     11.65 o 
  -1   7   5      713.55      696.94     29.12 o 
   0   7   5       20.51       20.31      5.53 o 
   1   7   5        4.21       -1.94     17.47 o 
   2   7   5       99.74      110.66      5.82 o 
   3   7   5      240.56      219.37      7.77 o 
   4   7   5      174.59      166.96      7.77 o 
   5   7   5      123.97      108.72      7.77 o 
   6   7   5        2.75        1.94     23.30 o 
   7   7   5        0.42       -9.71     25.24 o 
   8   7   5       14.69        3.88     23.30 o 
   9   7   5        0.79      -23.30     29.12 o 
 -14   8   5        6.89       46.59     27.18 o 
 -13   8   5       47.82       33.00     29.12 o 
 -12   8   5        0.74       -9.71     25.24 o 
 -11   8   5        0.67      -23.30     23.30 o 
 -10   8   5        4.78       -1.94     23.30 o 
  -9   8   5       22.91        7.77     23.30 o 
  -8   8   5      160.01      159.19      7.77 o 
  -7   8   5       88.51       91.24      5.82 o 
  -6   8   5        0.86      -19.41     19.41 o 
  -5   8   5      133.27      141.72      5.82 o 
  -4   8   5      790.18      753.24     31.06 o 
  -3   8   5      450.19      483.39     17.47 o 
  -2   8   5       44.61       40.77      5.82 o 
  -1   8   5      157.57      163.07      7.77 o 
   0   8   5       19.38       18.80     12.99 o 
   1   8   5        5.80        9.71     17.47 o 
   2   8   5        0.00        7.77     19.41 o 
   3   8   5       19.37        1.94     21.35 o 
   4   8   5       78.21       79.60      7.77 o 
   5   8   5       17.57       15.53      7.77 o 
   6   8   5       45.82       17.47     27.18 o 
   7   8   5       48.75       40.77      7.77 o 
   8   8   5       12.95        9.71     27.18 o 
   9   8   5        5.34       29.12     27.18 o 
 -13   9   5        0.22       17.47     29.12 o 
 -12   9   5        8.73        3.88     29.12 o 
 -11   9   5       84.87       79.60      7.77 o 
 -10   9   5       31.42       25.24     25.24 o 
  -9   9   5        1.67       -5.82     21.35 o 
  -8   9   5        9.17        0.00     21.35 o 
  -7   9   5      176.94      211.61      9.71 o 
  -6   9   5       37.87       27.18     19.41 o 
  -5   9   5        7.57      -11.65     21.35 o 
  -4   9   5      176.94      199.96      7.77 o 
  -3   9   5      411.26      347.50     13.59 o 
  -2   9   5      149.66      172.78      7.77 o 
  -1   9   5      133.87      145.60      5.82 o 
   0   9   5      172.38      166.97     13.59 o 
   1   9   5       30.53       31.06     21.35 o 
   2   9   5        7.44       33.00     19.41 o 
   3   9   5       11.08       -3.88     23.30 o 
   4   9   5      106.26      116.48      7.77 o 
   5   9   5        2.73       -7.77     23.30 o 
   6   9   5        8.75       17.47     27.18 o 
   7   9   5        0.03       17.47     23.30 o 
   8   9   5        1.48      -31.06     31.06 o 
 -12  10   5       25.72       21.35     29.12 o 
 -11  10   5      568.61      613.46     25.24 o 
 -10  10   5        3.72      -27.18     27.18 o 
  -9  10   5       16.07      -25.24     25.24 o 
  -8  10   5        1.46       -9.71     23.30 o 
  -7  10   5     1288.68     1209.46     44.65 o 
  -6  10   5       58.51       66.01      7.77 o 
  -5  10   5     1888.50     1844.28     52.42 o 
  -4  10   5      737.41      706.65     29.12 o 
  -3  10   5      517.75      469.81     17.47 o 
  -2  10   5      406.35      396.03     17.47 o 
  -1  10   5      359.35      341.68     15.53 o 
   0  10   5       45.26       51.40      5.82 o 
   1  10   5       27.53        3.88     23.30 o 
   2  10   5        3.42       13.59     23.30 o 
   3  10   5       23.78       33.00     25.24 o 
   4  10   5        4.01        7.77     25.24 o 
   5  10   5      119.03      137.84      7.77 o 
   6  10   5        2.34       14.04     17.69 o 
   7  10   5      104.23      114.54      9.71 o 
   8  10   5       52.04       62.12      9.71 o 
 -12  11   5       39.56       54.36      9.71 o 
 -11  11   5       20.12      -15.53     29.12 o 
 -10  11   5       27.31       29.12      7.77 o 
  -9  11   5        1.84        1.94     25.24 o 
  -8  11   5       69.20       71.83      7.77 o 
  -7  11   5        0.08      -19.41     21.35 o 
  -6  11   5     1484.74     1543.37     52.42 o 
  -5  11   5        4.71       13.59     23.30 o 
  -4  11   5      368.81      361.09     15.53 o 
  -3  11   5      274.41      242.67     11.65 o 
  -2  11   5      398.12      390.21     17.47 o 
  -1  11   5       85.55       79.60      7.77 o 
   0  11   5      514.21      486.79     32.03 o 
   1  11   5      398.60      415.45     17.47 o 
   2  11   5      115.39      106.77      7.77 o 
   3  11   5      118.10      126.19      7.77 o 
   4  11   5        1.43      -27.18     27.18 o 
   5  11   5      134.43      172.78      9.71 o 
   6  11   5        0.62       -5.82      7.77 o 
   7  11   5        1.19      -27.18     33.00 o 
 -11  12   5       17.29       34.94     31.06 o 
 -10  12   5      183.56      180.55      9.71 o 
  -9  12   5       18.25       15.53     27.18 o 
  -8  12   5       50.14       29.12     25.24 o 
  -7  12   5      102.03      102.89      7.77 o 
  -6  12   5       20.95        9.71     23.30 o 
  -5  12   5      155.92      153.37      7.77 o 
  -4  12   5        0.28        5.82     23.30 o 
  -3  12   5       38.95       40.77     25.24 o 
  -2  12   5      357.63      333.91     13.59 o 
  -1  12   5      174.65      188.31      7.77 o 
   0  12   5      823.87      846.13     29.12 o 
   1  12   5        0.53       -9.71     25.24 o 
   2  12   5       13.25       42.71     25.24 o 
   3  12   5        6.42       25.24     27.18 o 
   4  12   5      156.44      165.01      9.71 o 
   5  12   5       43.69       48.53     33.00 o 
   6  12   5       75.74       62.12      9.71 o 
 -10  13   5        0.00       17.47     27.18 o 
  -9  13   5      266.32      304.79     11.65 o 
  -8  13   5       24.23       31.06      7.77 o 
  -7  13   5      668.04      597.93     23.30 o 
  -6  13   5        7.96       11.65     27.18 o 
  -5  13   5      409.45      448.45     17.47 o 
  -4  13   5        6.11       13.59     23.30 o 
  -3  13   5      384.09      359.15     13.59 o 
  -2  13   5       10.61       31.06     23.30 o 
  -1  13   5      217.25      219.37      9.71 o 
   0  13   5       27.88      -11.18     19.87 o 
   1  13   5      545.85      561.05     19.41 o 
   2  13   5       72.03       75.71      7.77 o 
   3  13   5      109.93      102.89      9.71 o 
   4  13   5       17.31        7.77     29.12 o 
   5  13   5       22.11       27.18     29.12 o 
  -9  14   5       72.13       89.30      9.71 o 
  -8  14   5       24.18       15.53     29.12 o 
  -7  14   5      120.49      114.54      9.71 o 
  -6  14   5       81.22       85.42      9.71 o 
  -5  14   5       62.46       50.47     31.06 o 
  -4  14   5      167.21      168.90      9.71 o 
  -3  14   5        2.45        3.88     27.18 o 
  -2  14   5      195.73      178.60      9.71 o 
  -1  14   5        4.83      -21.35     27.18 o 
   0  14   5       25.34       47.56     19.22 o 
   1  14   5       45.37       23.30     31.06 o 
   2  14   5       64.32       66.01      9.71 o 
   3  14   5       14.76        1.94     31.06 o 
   4  14   5        0.21      -33.00     33.00 o 
  -7  15   5        7.69       19.41      9.71 o 
  -6  15   5      365.77      382.44     19.41 o 
  -5  15   5       47.98       38.83     31.06 o 
  -4  15   5       32.13       38.83     31.06 o 
  -3  15   5      155.57      145.60      9.71 o 
  -2  15   5       65.68       40.77     33.00 o 
  -1  15   5        0.67        7.77     29.12 o 
   0  15   5       61.19       53.74     10.68 o 
   1  15   5        4.96       36.89     31.06 o 
   2  15   5        1.46       -7.77      9.71 o 
   3  15   5       42.78       25.24      9.71 o 
  -3  16   5       18.10       29.12     31.06 o 
  -2  16   5       31.04       29.12      9.71 o 
  -1  16   5      298.81      302.85     13.59 o 
   0  16   5       17.26       10.93     36.89 o 
   1  16   5       26.09        0.00     33.00 o 
   2  16   5        0.37       36.89     34.94 o 
 -12   0   6     1785.95     1898.63     56.30 o 
 -11   0   6        9.35       21.35     21.35 o 
 -10   0   6      426.12      500.87     19.41 o 
  -9   0   6       69.25       71.83      5.82 o 
  -8   0   6       74.69       71.83      5.82 o 
  -7   0   6       25.43        5.82     15.53 o 
  -6   0   6     4140.53     3781.74     62.12 o 
  -4   0   6     1421.55     1263.82     33.00 o 
  -3   0   6       64.71       64.06      5.82 o 
  -2   0   6        6.83      -15.53     15.53 o 
  -1   0   6      101.29       85.42      5.82 o 
   0   0   6      158.54      201.22     11.65 o 
   1   0   6      203.53      192.19      9.71 o 
   2   0   6      319.66      264.02     11.65 o 
   3   0   6       35.03       29.12     17.47 o 
   4   0   6      861.88      790.13     34.94 o 
   5   0   6      242.42      215.49      9.71 o 
   6   0   6     1341.36     1191.99     44.65 o 
   7   0   6      159.37      163.07      7.77 o 
   8   0   6       77.27       34.94     25.24 o 
   9   0   6       15.45       15.53     27.18 o 
  10   0   6       40.27       64.06      7.77 o 
 -12   1   6        5.80       -1.94     23.30 o 
 -11   1   6     2597.64     2537.34     60.18 o 
 -10   1   6     1181.62     1085.21     38.83 o 
  -9   1   6     1261.45     1050.27     34.94 o 
  -8   1   6       11.63        1.94     15.53 o 
  -7   1   6      436.93      407.68     15.53 o 
  -6   1   6      279.86      258.20     11.65 o 
  -5   1   6       39.92       27.18      3.88 o 
  -4   1   6      353.26      331.97     13.59 o 
  -3   1   6        1.14        0.00     17.47 o 
  -2   1   6      427.53      372.74     13.59 o 
  -1   1   6      125.97      114.54      5.82 o 
   0   1   6      640.24      632.88     27.18 o 
   1   1   6      150.33      118.42      5.82 o 
   2   1   6      656.91      634.82     23.30 o 
   3   1   6      505.16      526.10     23.30 o 
   4   1   6      359.93      353.32     13.59 o 
   5   1   6      990.71      968.73     38.83 o 
   6   1   6       47.43       33.00     23.30 o 
   7   1   6       24.04       33.00     23.30 o 
   8   1   6        6.41       15.53     25.24 o 
   9   1   6       24.19       17.47      7.77 o 
  10   1   6       10.93       50.47     29.12 o 
 -14   2   6      135.44      166.96      9.71 o 
 -13   2   6       28.57       19.41     23.30 o 
 -12   2   6        5.54       -5.82     21.35 o 
 -11   2   6      750.58      693.06     29.12 o 
 -10   2   6       19.70       27.18     19.41 o 
  -9   2   6      171.20      170.84      5.82 o 
  -8   2   6       33.13       31.06      5.82 o 
  -7   2   6       67.45       62.12      5.82 o 
  -6   2   6      120.25      108.72      5.82 o 
  -5   2   6      637.10      547.46     23.30 o 
  -4   2   6      187.57      186.37      5.82 o 
  -3   2   6     2581.37     2562.57     44.65 o 
  -2   2   6        8.87      -15.53     15.53 o 
  -1   2   6       35.81       34.94      3.88 o 
   0   2   6      622.39      655.84     20.38 o 
   1   2   6      864.69      871.66     31.06 o 
   2   2   6       52.59       58.24      5.82 o 
   3   2   6       29.18       31.06      5.82 o 
   4   2   6      246.08      227.14      9.71 o 
   5   2   6        3.48        5.82      5.82 o 
   6   2   6       10.78       33.00     23.30 o 
   7   2   6       72.30       81.54      7.77 o 
   8   2   6        6.66       29.12     23.30 o 
   9   2   6        1.34       27.18     23.30 o 
  10   2   6        0.99        0.00     29.12 o 
 -14   3   6       10.60       11.65     23.30 o 
 -13   3   6        4.60      -27.18     27.18 o 
 -12   3   6        2.12        3.88     23.30 o 
 -11   3   6        4.38       -3.88     19.41 o 
 -10   3   6       43.90       38.83     21.35 o 
  -9   3   6        8.77        5.82     17.47 o 
  -8   3   6      365.79      324.20     13.59 o 
  -7   3   6       13.09        1.94     15.53 o 
  -6   3   6      744.36      625.11     27.18 o 
  -5   3   6        5.40       -9.71     15.53 o 
  -4   3   6      772.95      873.60     29.12 o 
  -3   3   6      815.54      739.65     29.12 o 
  -2   3   6      884.53      990.09     31.06 o 
  -1   3   6      598.85      658.12     23.30 o 
   0   3   6     1936.11     1980.81    115.51 o 
   1   3   6       34.20       29.12      5.82 o 
   2   3   6        9.43       -9.71     17.47 o 
   3   3   6       78.95       66.01      5.82 o 
   4   3   6        9.01       11.65     21.35 o 
   5   3   6       81.89       89.30      7.77 o 
   6   3   6        0.70      -15.53     23.30 o 
   7   3   6        0.52       13.59     23.30 o 
   8   3   6        6.02      -13.59     27.18 o 
   9   3   6        1.27      -29.12     29.12 o 
 -14   4   6        3.23       29.12     27.18 o 
 -13   4   6        3.78       27.18     23.30 o 
 -12   4   6        7.09      -25.24     25.24 o 
 -11   4   6      120.31      106.77      7.77 o 
 -10   4   6      218.46      182.49      9.71 o 
  -9   4   6      186.25      196.08      7.77 o 
  -8   4   6       34.35        5.82     17.47 o 
  -7   4   6        2.33        0.00     17.47 o 
  -6   4   6      546.14      539.69     21.35 o 
  -5   4   6       19.19       13.59     17.47 o 
  -4   4   6      234.22      186.37      9.71 o 
  -3   4   6      245.45      231.02      9.71 o 
  -2   4   6        2.99       -3.88     15.53 o 
  -1   4   6      789.29      772.66     29.12 o 
   0   4   6        0.03       -8.68     11.61 o 
   1   4   6       50.75       15.53     19.41 o 
   2   4   6      134.56      118.42      5.82 o 
   3   4   6       44.91       42.71      5.82 o 
   4   4   6        0.96       13.59     19.41 o 
   5   4   6       50.43       52.42      5.82 o 
   6   4   6      188.76      178.60      7.77 o 
   7   4   6       56.14       54.36      7.77 o 
   8   4   6        3.14       13.59     23.30 o 
   9   4   6        0.44       -9.71     27.18 o 
 -14   5   6       49.93       44.65     27.18 o 
 -13   5   6       31.26       31.06     23.30 o 
 -12   5   6       46.83       36.89      7.77 o 
 -11   5   6        2.23      -23.30     23.30 o 
 -10   5   6      582.89      491.16     23.30 o 
  -9   5   6       91.86       79.60      5.82 o 
  -8   5   6       21.66       -3.88     19.41 o 
  -7   5   6      449.01      434.86     17.47 o 
  -6   5   6      114.62      132.01      5.82 o 
  -5   5   6       33.61       25.24     17.47 o 
  -4   5   6      151.27      153.37      7.77 o 
  -3   5   6       11.30       13.59     15.53 o 
  -2   5   6        0.10        5.82      3.88 o 
  -1   5   6       34.63       46.59      5.82 o 
   0   5   6      265.24      246.52     27.18 o 
   1   5   6       99.70       93.18      5.82 o 
   2   5   6      173.48      155.31      5.82 o 
   3   5   6       15.83        5.82     19.41 o 
   4   5   6      120.25      112.60      7.77 o 
   5   5   6       20.16       34.94     21.35 o 
   6   5   6        4.19       25.24     23.30 o 
   7   5   6        0.06      -15.53     25.24 o 
   8   5   6       13.89        3.88     27.18 o 
   9   5   6        0.74       29.12     27.18 o 
 -14   6   6        2.27       13.59     27.18 o 
 -13   6   6       81.78       73.77      7.77 o 
 -12   6   6       43.16       29.12     23.30 o 
 -11   6   6      540.34      483.39     17.47 o 
 -10   6   6        7.21       34.94     19.41 o 
  -9   6   6      499.57      514.46     19.41 o 
  -8   6   6       34.67       29.12     19.41 o 
  -7   6   6      451.25      528.05     21.35 o 
  -6   6   6      217.00      196.08      9.71 o 
  -5   6   6      850.70      776.54     31.06 o 
  -4   6   6       89.15       89.30      5.82 o 
  -3   6   6      500.53      481.45     21.35 o 
  -2   6   6        5.52       19.41     15.53 o 
  -1   6   6     1282.43     1223.05     36.89 o 
   0   6   6        5.91        0.97     20.38 o 
   1   6   6       81.09       97.07      5.82 o 
   2   6   6        1.91       -7.77     19.41 o 
   3   6   6       76.12       73.77      5.82 o 
   4   6   6      216.08      213.55      9.71 o 
   5   6   6      165.19      176.66      7.77 o 
   6   6   6       22.67       34.94     23.30 o 
   7   6   6       52.78       54.36      7.77 o 
   8   6   6        0.95       -3.88     27.18 o 
   9   6   6       24.93       33.00     27.18 o 
 -14   7   6      129.89      135.89      9.71 o 
 -13   7   6       19.59       36.89     27.18 o 
 -12   7   6      215.18      190.25      7.77 o 
 -11   7   6       31.20       31.06     23.30 o 
 -10   7   6      339.76      264.02     11.65 o 
  -9   7   6        7.96       19.41      5.82 o 
  -8   7   6       84.94       89.30      5.82 o 
  -7   7   6        1.63        1.94     17.47 o 
  -6   7   6       14.47        1.94     17.47 o 
  -5   7   6      104.69      108.72      5.82 o 
  -4   7   6      734.06      728.00     29.12 o 
  -3   7   6      171.72      174.72      5.82 o 
  -2   7   6       33.53       19.41     17.47 o 
  -1   7   6      488.97      485.34     15.53 o 
   0   7   6       60.43       57.42      4.12 o 
   1   7   6       87.09       83.48      5.82 o 
   2   7   6      202.90      232.96     11.65 o 
   3   7   6       91.81      122.30      7.77 o 
   4   7   6       50.61       11.65     25.24 o 
   5   7   6        7.62       38.83     21.35 o 
   6   7   6       11.62       11.65     23.30 o 
   7   7   6       12.54        1.94      7.77 o 
   8   7   6        3.12       48.53     27.18 o 
 -13   8   6       40.66      -11.65     29.12 o 
 -12   8   6        0.00       34.94     23.30 o 
 -11   8   6       10.77       -3.88      7.77 o 
 -10   8   6       58.64       83.48      7.77 o 
  -9   8   6       59.77       33.00     25.24 o 
  -8   8   6      133.65      114.54      7.77 o 
  -7   8   6      110.86      108.72      5.82 o 
  -6   8   6      384.45      378.56     13.59 o 
  -5   8   6      118.60      118.42      5.82 o 
  -4   8   6      610.45      625.11     27.18 o 
  -3   8   6       92.61       89.30      5.82 o 
  -2   8   6     2611.96     2539.28     54.36 o 
  -1   8   6       57.97       54.36      5.82 o 
   0   8   6      148.15      200.03     24.27 o 
   1   8   6       33.45       42.71      5.82 o 
   2   8   6      384.89      419.33     19.41 o 
   3   8   6       42.59       40.77      7.77 o 
   4   8   6        6.42        5.82     23.30 o 
   5   8   6        0.38      -23.30     23.30 o 
   6   8   6       83.61       77.65      7.77 o 
   7   8   6       13.93       -9.71     27.18 o 
   8   8   6        7.19       33.00     29.12 o 
 -13   9   6        0.07       -1.94     27.18 o 
 -12   9   6        2.81      -15.53     27.18 o 
 -11   9   6        4.63        9.71      7.77 o 
 -10   9   6       24.18       38.83     25.24 o 
  -9   9   6       28.79       31.06      7.77 o 
  -8   9   6        0.72       -7.77     21.35 o 
  -7   9   6       26.53      -11.65     21.35 o 
  -6   9   6       62.83       66.01      5.82 o 
  -5   9   6        0.05       19.41     19.41 o 
  -4   9   6      588.49      564.93     23.30 o 
  -3   9   6     1159.56     1104.62     40.77 o 
  -2   9   6      252.04      246.55     11.65 o 
  -1   9   6     2018.83     1770.51     50.47 o 
   0   9   6      162.73      165.22      5.82 o 
   1   9   6       44.42       42.71      5.82 o 
   2   9   6        9.94       36.89     21.35 o 
   3   9   6       26.37       33.00     25.24 o 
   4   9   6       41.75       42.71     27.18 o 
   5   9   6        7.78        3.88     25.24 o 
   6   9   6       58.92       69.89      9.71 o 
   7   9   6        9.85      -29.12     31.06 o 
 -12  10   6        3.81      -29.12     29.12 o 
 -11  10   6        0.02        1.94     23.30 o 
 -10  10   6      327.44      310.62     13.59 o 
  -9  10   6       96.57       79.60      7.77 o 
  -8  10   6      127.94      106.77      7.77 o 
  -7  10   6        1.25        1.94     21.35 o 
  -6  10   6      985.91     1025.03     42.71 o 
  -5  10   6      566.21      543.58     25.24 o 
  -4  10   6     1151.23     1184.22     44.65 o 
  -3  10   6      717.21      733.83     29.12 o 
  -2  10   6     1149.79     1102.68     40.77 o 
  -1  10   6      259.42      269.85      9.71 o 
   0  10   6      216.44      224.14     23.30 o 
   1  10   6        7.16       -7.77     23.30 o 
   2  10   6      163.70      174.72      7.77 o 
   3  10   6        1.95       25.24     25.24 o 
   4  10   6       10.66      -27.18     27.18 o 
   5  10   6        2.18      -11.65     29.12 o 
   6  10   6        4.49      -21.35     31.06 o 
   7  10   6        2.47       -7.77     33.00 o 
 -12  11   6      195.39      217.43     11.65 o 
 -11  11   6        5.12        9.71     25.24 o 
 -10  11   6       68.95       67.95      7.77 o 
  -9  11   6        0.49       15.53     25.24 o 
  -8  11   6        2.07      -15.53     25.24 o 
  -7  11   6        0.37       11.65     23.30 o 
  -6  11   6      252.86      289.26     13.59 o 
  -5  11   6      141.76      139.78      7.77 o 
  -4  11   6      876.38     1110.45     36.89 o 
  -3  11   6      186.32      196.08      7.77 o 
  -2  11   6      322.69      298.97     15.53 o 
  -1  11   6      142.61      135.89      7.77 o 
   0  11   6      242.78      221.41     19.41 o 
   1  11   6       42.82       36.89     27.18 o 
   2  11   6      124.40      137.84      7.77 o 
   3  11   6       41.36       52.42      7.77 o 
   4  11   6       11.87        0.00     27.18 o 
   5  11   6       35.76       -1.94     33.00 o 
   6  11   6        0.91        0.00     29.12 o 
 -11  12   6       19.47      -11.65     33.00 o 
 -10  12   6       15.79        9.71      7.77 o 
  -9  12   6       21.16      -17.47     29.12 o 
  -8  12   6       40.59        3.88     29.12 o 
  -7  12   6      261.15      337.79     11.65 o 
  -6  12   6      339.77      318.38     15.53 o 
  -5  12   6        3.51      -27.18     27.18 o 
  -4  12   6      459.92      502.81     17.47 o 
  -3  12   6        0.14        0.00     25.24 o 
  -2  12   6       26.76       13.59     25.24 o 
  -1  12   6      696.96      671.71     25.24 o 
   0  12   6      509.48      541.61     15.53 o 
   1  12   6      326.61      318.38     17.47 o 
   2  12   6       41.99       46.59     31.06 o 
   3  12   6       56.91       48.53      9.71 o 
   4  12   6        2.95        0.00     31.06 o 
   5  12   6      150.95      153.37     11.65 o 
  -9  13   6       31.39       19.41     31.06 o 
  -8  13   6        9.40       11.65     27.18 o 
  -7  13   6        1.95      -13.59     29.12 o 
  -6  13   6        0.62      -27.18     27.18 o 
  -5  13   6       43.26       48.53      7.77 o 
  -4  13   6        5.64       36.89     23.30 o 
  -3  13   6        1.00      -25.24     25.24 o 
  -2  13   6      189.09      174.72      9.71 o 
  -1  13   6        0.51      -13.59     25.24 o 
   0  13   6      237.87      238.15      7.46 o 
   1  13   6       37.17       34.94     29.12 o 
   2  13   6      224.86      248.49     11.65 o 
   3  13   6       11.98       -5.82     33.00 o 
   4  13   6       17.11        3.88     34.94 o 
  -8  14   6       48.86       46.59     29.12 o 
  -7  14   6        9.95       27.18     29.12 o 
  -6  14   6       33.19       27.18     31.06 o 
  -5  14   6        2.27       -5.82     31.06 o 
  -4  14   6        0.74      -15.53     29.12 o 
  -3  14   6        0.00        1.94     29.12 o 
  -2  14   6      156.77      182.49      9.71 o 
  -1  14   6        6.62        0.00     29.12 o 
   0  14   6       24.38       34.17     20.45 o 
   1  14   6       46.81       60.18      9.71 o 
   2  14   6        0.05       29.12     33.00 o 
   3  14   6       91.13       79.60      9.71 o 
  -6  15   6      290.27      293.14     11.65 o 
  -5  15   6        1.70      -19.41     31.06 o 
  -4  15   6       11.45       31.06     31.06 o 
  -3  15   6       16.61        7.77     33.00 o 
  -2  15   6       26.57       34.94     33.00 o 
  -1  15   6        8.33       17.47     31.06 o 
   0  15   6       78.66       90.53      6.86 o 
   1  15   6        0.02        1.94     29.12 o 
   2  15   6      186.45      161.13     11.65 o 
  -3  16   6       15.48       -1.94     33.00 o 
  -2  16   6       79.11       50.47     33.00 o 
  -1  16   6      116.25      100.95      9.71 o 
   0  16   6       36.73       45.62     23.34 o 
 -14   1   7       33.87       27.18     27.18 o 
 -13   1   7       27.32      -21.35     27.18 o 
 -12   1   7       34.80       25.24     25.24 o 
 -11   1   7      105.41      102.89      7.77 o 
 -10   1   7     2414.83     2366.50     56.30 o 
  -9   1   7      547.81      485.34     19.41 o 
  -8   1   7      881.14      708.59     31.06 o 
  -7   1   7       36.72       33.00      5.82 o 
  -6   1   7      298.45      316.44     11.65 o 
  -5   1   7      143.78      137.84      7.77 o 
  -4   1   7      809.60      774.60     29.12 o 
  -3   1   7      331.34      302.85     11.65 o 
  -2   1   7      555.65      562.99     21.35 o 
  -1   1   7      387.90      361.09     15.53 o 
   0   1   7       25.86       20.38     12.35 o 
   1   1   7      487.88      458.16     21.35 o 
   2   1   7       43.31       36.89     19.41 o 
   3   1   7        1.63       -7.77     19.41 o 
   4   1   7        0.02       -3.88     21.35 o 
   5   1   7       16.80       13.59     23.30 o 
   6   1   7        4.16      -21.35     25.24 o 
   7   1   7       39.39       29.12     25.24 o 
   8   1   7       38.95      -13.59     29.12 o 
   9   1   7       23.47        7.77      7.77 o 
 -14   2   7        1.02       23.30     25.24 o 
 -13   2   7       51.04       71.83      7.77 o 
 -12   2   7        0.00       -7.77     21.35 o 
 -11   2   7       33.83        3.88     21.35 o 
 -10   2   7      133.24      132.01      7.77 o 
  -9   2   7      454.16      436.80     17.47 o 
  -8   2   7       43.23       52.42      5.82 o 
  -7   2   7       33.32       23.30     15.53 o 
  -6   2   7        0.64       13.59     15.53 o 
  -5   2   7      239.80      275.67     11.65 o 
  -4   2   7        3.79       -3.88     15.53 o 
  -3   2   7     3660.55     3387.65     54.36 o 
  -2   2   7       19.11       25.24      3.88 o 
  -1   2   7      185.30      219.37      9.71 o 
   0   2   7       30.46       25.24      5.53 o 
   1   2   7      309.08      330.03     13.59 o 
   2   2   7        4.32       -3.88     17.47 o 
   3   2   7       93.91       95.13      5.82 o 
   4   2   7      133.24      128.13      7.77 o 
   5   2   7      679.97      710.53     29.12 o 
   6   2   7        0.08       31.06     21.35 o 
   7   2   7       84.17       27.18     27.18 o 
   8   2   7       18.57        5.82      7.77 o 
   9   2   7       32.90       29.12      7.77 o 
 -14   3   7       19.51       21.35     27.18 o 
 -13   3   7        6.23       -3.88     25.24 o 
 -12   3   7       32.77       38.83     23.30 o 
 -11   3   7        4.37        1.94     19.41 o 
 -10   3   7        0.26      -17.47     19.41 o 
  -9   3   7       54.40       23.30     19.41 o 
  -8   3   7       53.73       52.42      5.82 o 
  -7   3   7       30.18       23.30      5.82 o 
  -6   3   7      577.23      541.64     23.30 o 
  -5   3   7      255.14      297.03      9.71 o 
  -4   3   7        1.37        7.77     15.53 o 
  -3   3   7      239.09      227.14      9.71 o 
  -2   3   7       67.56       54.36      5.82 o 
  -1   3   7       38.27       38.83      5.82 o 
   0   3   7      114.00      122.24      9.71 o 
   1   3   7        4.96       11.65     17.47 o 
   2   3   7       28.90        1.94     19.41 o 
   3   3   7       18.43       11.65      5.82 o 
   4   3   7       10.20        9.71     21.35 o 
   5   3   7        0.18       -5.82     21.35 o 
   6   3   7       25.58       23.30     25.24 o 
   7   3   7       68.85       66.01      7.77 o 
   8   3   7       21.78       23.30     27.18 o 
 -14   4   7      138.44      161.13      9.71 o 
 -13   4   7        4.11      -17.47     25.24 o 
 -12   4   7      203.21      236.84      7.77 o 
 -11   4   7       14.80       21.35     21.35 o 
 -10   4   7      321.54      271.79     11.65 o 
  -9   4   7        1.28       19.41     19.41 o 
  -8   4   7      423.74      452.33     19.41 o 
  -7   4   7      154.43      151.42      7.77 o 
  -6   4   7       69.20       75.71      5.82 o 
  -5   4   7       10.26        5.82     15.53 o 
  -4   4   7      538.32      613.46     25.24 o 
  -3   4   7       73.31       85.42      5.82 o 
  -2   4   7      484.65      526.10     19.41 o 
  -1   4   7       93.61       85.42      5.82 o 
   0   4   7     1375.68     1348.98     78.62 o 
   1   4   7       29.77       21.35      5.82 o 
   2   4   7        6.90       -1.94     19.41 o 
   3   4   7        2.98       13.59     19.41 o 
   4   4   7        0.85        7.77      5.82 o 
   5   4   7       15.86       -9.71     23.30 o 
   6   4   7      138.14      153.37      7.77 o 
   7   4   7        7.62      -11.65     27.18 o 
   8   4   7        3.44       17.47     25.24 o 
 -14   5   7       37.49       40.77      7.77 o 
 -13   5   7      200.09      236.84      9.71 o 
 -12   5   7        1.22        5.82     23.30 o 
 -11   5   7      132.58      104.83      7.77 o 
 -10   5   7        1.08       15.53     19.41 o 
  -9   5   7      951.71      782.36     31.06 o 
  -8   5   7        7.29      -17.47     21.35 o 
  -7   5   7      352.73      333.91     13.59 o 
  -6   5   7       28.34       23.30     15.53 o 
  -5   5   7     1120.68     1157.04     36.89 o 
  -4   5   7        4.78       15.53     15.53 o 
  -3   5   7        3.74       -7.77     15.53 o 
  -2   5   7      420.81      388.27     17.47 o 
  -1   5   7       27.91       19.41     17.47 o 
   0   5   7       25.69       15.53     13.73 o 
   1   5   7        1.31      -11.65     19.41 o 
   2   5   7       12.11       36.89     19.41 o 
   3   5   7       23.26       17.47      5.82 o 
   4   5   7      176.86      174.72      7.77 o 
   5   5   7       47.93       -7.77     27.18 o 
   6   5   7       26.96       17.47      7.77 o 
   7   5   7        1.63       -5.82      7.77 o 
   8   5   7        7.55       34.94     27.18 o 
 -14   6   7       38.99       33.00      7.77 o 
 -13   6   7       42.36       44.65     27.18 o 
 -12   6   7       50.30       34.94      7.77 o 
 -11   6   7       37.39       29.12     21.35 o 
 -10   6   7      260.09      258.20      9.71 o 
  -9   6   7      373.40      335.85     13.59 o 
  -8   6   7       15.73       15.53      5.82 o 
  -7   6   7       40.75       23.30     19.41 o 
  -6   6   7       47.67       52.42      5.82 o 
  -5   6   7      917.99      941.55     36.89 o 
  -4   6   7      351.96      349.44     13.59 o 
  -3   6   7       65.99       56.30      5.82 o 
  -2   6   7      391.54      374.68     15.53 o 
  -1   6   7       55.31       60.18      5.82 o 
   0   6   7       22.95       12.62     13.73 o 
   1   6   7       22.10        5.82     19.41 o 
   2   6   7       68.43       73.77      5.82 o 
   3   6   7        2.21      -15.53     23.30 o 
   4   6   7        1.76       21.35     21.35 o 
   5   6   7        4.05       11.65     25.24 o 
   6   6   7        0.89       15.53     25.24 o 
   7   6   7        0.00       11.65      7.77 o 
   8   6   7        0.13       -7.77     29.12 o 
 -14   7   7      162.72      198.02      9.71 o 
 -13   7   7       31.47       23.30     29.12 o 
 -12   7   7      114.92      108.72      7.77 o 
 -11   7   7        0.87      -21.35     23.30 o 
 -10   7   7      729.07      615.41     27.18 o 
  -9   7   7       63.87       56.30      7.77 o 
  -8   7   7        6.39      -19.41     19.41 o 
  -7   7   7       21.85        5.82     21.35 o 
  -6   7   7      641.34      615.41     25.24 o 
  -5   7   7       11.50      -11.65     19.41 o 
  -4   7   7       20.08        1.94     19.41 o 
  -3   7   7      292.44      279.55     11.65 o 
  -2   7   7       29.65       25.24     17.47 o 
  -1   7   7       17.18       -5.82     19.41 o 
   0   7   7      208.50      216.09      6.46 o 
   1   7   7      208.70      209.67      9.71 o 
   2   7   7        0.00        3.88     21.35 o 
   3   7   7        0.39        1.94     23.30 o 
   4   7   7        0.09      -23.30     23.30 o 
   5   7   7       36.48       38.83     27.18 o 
   6   7   7       11.56       27.18     29.12 o 
   7   7   7       39.09       38.83     31.06 o 
 -13   8   7        0.43      -15.53     27.18 o 
 -12   8   7        6.97       27.18     27.18 o 
 -11   8   7       13.71       13.59     25.24 o 
 -10   8   7       18.82       13.59     25.24 o 
  -9   8   7       15.70       15.53     21.35 o 
  -8   8   7       19.99       15.53      5.82 o 
  -7   8   7       28.45        3.88     21.35 o 
  -6   8   7       78.61       71.83      5.82 o 
  -5   8   7       90.09       85.42      5.82 o 
  -4   8   7       25.37       33.00     21.35 o 
  -3   8   7      217.09      201.90      7.77 o 
  -2   8   7       95.56       93.18      7.77 o 
  -1   8   7       14.71       19.41     21.35 o 
   0   8   7       42.92       48.46     12.62 o 
   1   8   7        3.02       15.53     21.35 o 
   2   8   7       52.82       38.83     25.24 o 
   3   8   7        9.74       -5.82     25.24 o 
   4   8   7       33.29       38.83     27.18 o 
   5   8   7        1.43       25.24     25.24 o 
   6   8   7        5.89       27.18     27.18 o 
   7   8   7        2.92       -5.82      7.77 o 
 -13   9   7        9.39        3.88     29.12 o 
 -12   9   7        0.17      -17.47     29.12 o 
 -11   9   7        1.62      -23.30     25.24 o 
 -10   9   7        1.62        1.94     23.30 o 
  -9   9   7      205.22      207.72      7.77 o 
  -8   9   7        0.46      -21.35     21.35 o 
  -7   9   7        0.01       13.59     19.41 o 
  -6   9   7        2.71       11.65     21.35 o 
  -5   9   7      323.25      330.03     13.59 o 
  -4   9   7      113.17      110.66      7.77 o 
  -3   9   7       16.40        3.88     21.35 o 
  -2   9   7       17.95       23.30     21.35 o 
  -1   9   7      231.10      215.49      9.71 o 
   0   9   7       75.12       73.19     14.56 o 
   1   9   7       18.16       -1.94     25.24 o 
   2   9   7       21.88       48.53     27.18 o 
   3   9   7        3.50      -17.47     27.18 o 
   4   9   7        2.17      -27.18     27.18 o 
   5   9   7        0.01      -11.65     31.06 o 
   6   9   7       13.90       15.53     31.06 o 
 -12  10   7       10.59       17.47     27.18 o 
 -11  10   7      111.72       97.07      7.77 o 
 -10  10   7       61.74       64.06      7.77 o 
  -9  10   7      684.00      629.00     33.00 o 
  -8  10   7       17.74       11.65     23.30 o 
  -7  10   7      120.91      104.83      7.77 o 
  -6  10   7       16.31        5.82     21.35 o 
  -5  10   7     1013.82     1071.62     44.65 o 
  -4  10   7        4.58       19.41     23.30 o 
  -3  10   7     1570.18     1485.13     52.42 o 
  -2  10   7      262.49      297.03      9.71 o 
  -1  10   7       82.12       60.18      7.77 o 
   0  10   7      543.34      581.38     94.16 o 
   1  10   7      158.97      153.37      7.77 o 
   2  10   7        6.20       -1.94     27.18 o 
   3  10   7       20.84       38.83      7.77 o 
   4  10   7       13.12       33.00     29.12 o 
   5  10   7        7.10      -29.12     31.06 o 
 -11  11   7       13.82       11.65     29.12 o 
 -10  11   7       16.58       33.00     25.24 o 
  -9  11   7       11.43      -11.65     27.18 o 
  -8  11   7      122.30      132.01      7.77 o 
  -7  11   7       17.75        0.00     27.18 o 
  -6  11   7       17.83        1.94     25.24 o 
  -5  11   7       23.57      -17.47     27.18 o 
  -4  11   7      881.26     1195.87     36.89 o 
  -3  11   7        9.59       17.47     27.18 o 
  -2  11   7       49.24       48.53      7.77 o 
  -1  11   7      290.21      269.85     11.65 o 
   0  11   7       26.43       18.39     11.65 o 
   1  11   7       77.25       85.42      7.77 o 
   2  11   7      117.12      104.83      9.71 o 
   3  11   7       40.90       44.65     31.06 o 
   4  11   7       52.05       44.65      9.71 o 
   5  11   7       28.84      -27.18     33.00 o 
 -10  12   7        1.54      -21.35     31.06 o 
  -9  12   7        1.19       34.94     25.24 o 
  -8  12   7       91.72       97.07      7.77 o 
  -7  12   7       12.73       34.94     25.24 o 
  -6  12   7      268.92      256.26     11.65 o 
  -5  12   7      221.09      217.43      9.71 o 
  -4  12   7        3.96        9.71     25.24 o 
  -3  12   7       73.57       71.83      7.77 o 
  -2  12   7        0.94       27.18     23.30 o 
  -1  12   7       34.73       31.06     27.18 o 
   0  12   7       62.73       43.51     19.87 o 
   1  12   7      100.02      120.36      9.71 o 
   2  12   7       36.95       36.89     31.06 o 
   3  12   7        4.05       21.35     29.12 o 
   4  12   7        0.38       15.53     31.06 o 
  -9  13   7      260.91      254.32     13.59 o 
  -8  13   7       14.48       21.35     27.18 o 
  -7  13   7      122.17      145.60      9.71 o 
  -6  13   7        0.55       -1.94     27.18 o 
  -5  13   7      337.58      339.74     13.59 o 
  -4  13   7        7.07       -9.71     27.18 o 
  -3  13   7      270.42      316.44     13.59 o 
  -2  13   7        1.69       -1.94     27.18 o 
  -1  13   7       94.87       95.13      9.71 o 
   0  13   7        2.82       21.71     18.49 o 
   1  13   7       58.23       42.71      9.71 o 
   2  13   7        0.09       46.59     33.00 o 
   3  13   7      164.06      168.90     11.65 o 
  -7  14   7      209.91      209.67      9.71 o 
  -6  14   7       15.62      -33.00     33.00 o 
  -5  14   7       78.89       71.83      9.71 o 
  -4  14   7      131.97      120.36      9.71 o 
  -3  14   7        8.79      -27.18     31.06 o 
  -2  14   7       32.31       19.41     33.00 o 
  -1  14   7       30.06      -13.59     34.94 o 
   0  14   7       91.71      101.12     10.68 o 
   1  14   7        0.00      -33.00     33.00 o 
   2  14   7        2.48        0.00     33.00 o 
  -3  15   7        1.14       -1.94      7.77 o 
  -2  15   7        0.67      -34.94     34.94 o 
  -1  15   7       45.22       15.53     33.00 o 
   0  15   7       27.36       -2.91     23.34 o 
 -14   0   8       27.28        1.94     27.18 o 
 -13   0   8        0.28        0.00     23.30 o 
 -12   0   8      305.75      343.62     13.59 o 
 -11   0   8       56.27       60.18      5.82 o 
 -10   0   8     4036.19     3882.69     71.83 o 
  -9   0   8       38.63       17.47     21.35 o 
  -8   0   8      397.57      399.92     15.53 o 
  -7   0   8       29.22       31.06      5.82 o 
  -6   0   8       79.30       89.30      5.82 o 
  -5   0   8       96.55       87.36      5.82 o 
  -4   0   8      896.13      992.03     33.00 o 
  -3   0   8      749.17      663.94     27.18 o 
  -2   0   8       29.98       27.18     17.47 o 
  -1   0   8        8.74        1.94     17.47 o 
   0   0   8       38.99       48.06      4.85 o 
   1   0   8       26.32        1.94     17.47 o 
   2   0   8        0.08        1.94     17.47 o 
   3   0   8        7.18        9.71     21.35 o 
   4   0   8       82.35       81.54      7.77 o 
   5   0   8       11.43       27.18     23.30 o 
   6   0   8       41.65       38.83      7.77 o 
   7   0   8       65.86       60.18      7.77 o 
 -14   1   8       26.77       50.47     29.12 o 
 -13   1   8       42.09        5.82     25.24 o 
 -12   1   8        7.32        9.71     19.41 o 
 -11   1   8      362.19      390.21     17.47 o 
 -10   1   8       13.45      -23.30     23.30 o 
  -9   1   8     2658.31     2515.98     62.12 o 
  -8   1   8      467.74      407.68     19.41 o 
  -7   1   8      470.10      397.98     17.47 o 
  -6   1   8        6.32       -3.88     15.53 o 
  -5   1   8      264.88      258.20      9.71 o 
  -4   1   8      206.43      209.67      7.77 o 
  -3   1   8       74.24       64.06      5.82 o 
  -2   1   8      339.12      322.26     13.59 o 
  -1   1   8       81.19       67.95      5.82 o 
   0   1   8        7.20       14.56     12.35 o 
   1   1   8        1.03       13.59     17.47 o 
   2   1   8        6.35       25.24     19.41 o 
   3   1   8        2.02      -11.65     21.35 o 
   4   1   8       89.67       89.30      7.77 o 
   5   1   8       97.25       93.18      7.77 o 
   6   1   8       73.75       67.95      7.77 o 
   7   1   8       63.86       42.71     29.12 o 
 -14   2   8        1.45       23.30     25.24 o 
 -13   2   8      177.14      196.08      7.77 o 
 -12   2   8       82.99       97.07      7.77 o 
 -11   2   8       29.45       44.65      5.82 o 
 -10   2   8       22.37       13.59     21.35 o 
  -9   2   8     1287.78     1108.51     44.65 o 
  -8   2   8      370.77      343.62     13.59 o 
  -7   2   8      242.14      254.32      9.71 o 
  -6   2   8       82.10       85.42      5.82 o 
  -5   2   8      108.15      104.83      5.82 o 
  -4   2   8       46.58       21.35     19.41 o 
  -3   2   8      325.07      293.14     13.59 o 
  -2   2   8       28.01       27.18     17.47 o 
  -1   2   8      154.32      141.72      7.77 o 
   0   2   8        6.72       15.53     13.73 o 
   1   2   8       50.94       60.18      5.82 o 
   2   2   8       43.31       46.59      5.82 o 
   3   2   8        0.67       17.47     23.30 o 
   4   2   8       19.61       23.30     23.30 o 
   5   2   8        0.86      -23.30     27.18 o 
   6   2   8       78.91       83.48      7.77 o 
   7   2   8        6.59       19.41     27.18 o 
 -14   3   8       20.23       23.30      7.77 o 
 -13   3   8        1.01       25.24     21.35 o 
 -12   3   8        1.56       -7.77     21.35 o 
 -11   3   8        1.88       -9.71     21.35 o 
 -10   3   8        2.99       -1.94      5.82 o 
  -9   3   8        0.01       27.18     19.41 o 
  -8   3   8      118.55      112.60      5.82 o 
  -7   3   8      103.34      110.66      5.82 o 
  -6   3   8      144.74      137.84      7.77 o 
  -5   3   8       27.19        3.88     17.47 o 
  -4   3   8      337.69      295.08     11.65 o 
  -3   3   8       80.42       71.83      5.82 o 
  -2   3   8       58.72       62.12      5.82 o 
  -1   3   8      174.28      180.55      7.77 o 
   0   3   8      343.05      352.68     21.35 o 
   1   3   8       99.05      104.83      5.82 o 
   2   3   8      414.50      434.86     17.47 o 
   3   3   8        0.00        1.94     21.35 o 
   4   3   8        0.35      -23.30     23.30 o 
   5   3   8       10.63        1.94     23.30 o 
   6   3   8        2.12       -3.88     29.12 o 
   7   3   8        8.79       -5.82     29.12 o 
 -14   4   8        0.45       42.71     27.18 o 
 -13   4   8        0.03      -13.59     25.24 o 
 -12   4   8        2.26        7.77     21.35 o 
 -11   4   8        0.50      -23.30     23.30 o 
 -10   4   8        1.21       -7.77     19.41 o 
  -9   4   8       88.66       81.54      5.82 o 
  -8   4   8       94.93       77.65      5.82 o 
  -7   4   8      204.62      194.13      7.77 o 
  -6   4   8       49.61       40.77      5.82 o 
  -5   4   8       86.59       93.18      5.82 o 
  -4   4   8      354.85      306.73     13.59 o 
  -3   4   8        0.10        3.88     15.53 o 
  -2   4   8      170.57      157.25      7.77 o 
  -1   4   8      361.95      314.50     13.59 o 
   0   4   8        0.25       -3.68     14.56 o 
   1   4   8      107.58      104.83      5.82 o 
   2   4   8        0.89      -21.35     21.35 o 
   3   4   8       33.14       36.89     25.24 o 
   4   4   8      117.26      108.72      7.77 o 
   5   4   8       10.93        1.94     25.24 o 
   6   4   8       14.53       13.59     25.24 o 
   7   4   8        5.33       31.06     25.24 o 
 -14   5   8      153.84      190.25      9.71 o 
 -13   5   8        3.07       13.59     23.30 o 
 -12   5   8       87.36       91.24      7.77 o 
 -11   5   8       37.47       27.18     21.35 o 
 -10   5   8        6.51       29.12     21.35 o 
  -9   5   8       84.75       81.54      5.82 o 
  -8   5   8      254.29      213.55      9.71 o 
  -7   5   8       43.57       33.00     21.35 o 
  -6   5   8        9.77        0.00     19.41 o 
  -5   5   8      182.85      192.19      9.71 o 
  -4   5   8       13.99       17.47     17.47 o 
  -3   5   8       78.38       73.77      5.82 o 
  -2   5   8       33.14       38.83      5.82 o 
  -1   5   8       41.36       44.65      5.82 o 
   0   5   8      121.94      137.22     13.59 o 
   1   5   8       12.82        3.88     19.41 o 
   2   5   8       13.76       13.59      5.82 o 
   3   5   8       47.43       44.65      7.77 o 
   4   5   8        2.87        1.94     23.30 o 
   5   5   8        1.81      -17.47     25.24 o 
   6   5   8        0.03        0.00     27.18 o 
   7   5   8        0.08      -23.30     29.12 o 
 -14   6   8        2.60        5.82      7.77 o 
 -13   6   8       66.62       17.47     31.06 o 
 -12   6   8        0.23       33.00     23.30 o 
 -11   6   8      197.00      153.37      7.77 o 
 -10   6   8        2.48       -9.71     23.30 o 
  -9   6   8      812.19      762.95     31.06 o 
  -8   6   8        2.35       21.35     17.47 o 
  -7   6   8      289.91      298.97     11.65 o 
  -6   6   8       59.16       56.30      5.82 o 
  -5   6   8       28.03       33.00      5.82 o 
  -4   6   8      154.91      157.25      5.82 o 
  -3   6   8      349.72      341.68     13.59 o 
  -2   6   8      101.59      116.48      5.82 o 
  -1   6   8       17.26       11.65     19.41 o 
   0   6   8       26.37       22.96     15.74 o 
   2   6   8       22.67        7.77     23.30 o 
   3   6   8        3.04       11.65     23.30 o 
   4   6   8        0.32       17.47     23.30 o 
   5   6   8        4.37        7.77     27.18 o 
   6   6   8       21.01        7.77     31.06 o 
 -13   7   8        1.00      -27.18     27.18 o 
 -12   7   8       87.24      104.83      7.77 o 
 -11   7   8       46.59       33.00     25.24 o 
 -10   7   8      465.30      479.51     17.47 o 
  -9   7   8       90.70       83.48      7.77 o 
  -8   7   8      302.29      250.43      9.71 o 
  -7   7   8        0.50       -7.77     19.41 o 
  -6   7   8      290.97      335.85      9.71 o 
  -5   7   8        2.70       21.35     19.41 o 
  -4   7   8      122.03      106.77      7.77 o 
  -3   7   8      381.90      378.56     15.53 o 
  -2   7   8      219.87      199.96     11.65 o 
  -1   7   8      190.87      186.37      7.77 o 
   0   7   8       98.27       97.69      7.77 o 
   1   7   8       28.88        7.77     23.30 o 
   2   7   8        3.63       -9.71     23.30 o 
   3   7   8       16.37      -23.30     27.18 o 
   4   7   8       58.86       62.12      7.77 o 
   5   7   8       21.86        3.88     29.12 o 
   6   7   8        4.71       19.41     27.18 o 
 -13   8   8        2.62       -5.82     27.18 o 
 -12   8   8        0.81       23.30     25.24 o 
 -11   8   8       15.49       -9.71     25.24 o 
 -10   8   8       21.42       42.71     25.24 o 
  -9   8   8        7.79        1.94      7.77 o 
  -8   8   8      152.99      172.78      7.77 o 
  -7   8   8        4.14       31.06     19.41 o 
  -6   8   8      192.65      196.08      9.71 o 
  -5   8   8        7.78       25.24     19.41 o 
  -4   8   8      186.98      182.49      7.77 o 
  -3   8   8       31.38       33.00     23.30 o 
  -2   8   8      480.64      479.51     19.41 o 
  -1   8   8        4.64        1.94     23.30 o 
   0   8   8      402.33      391.87     21.35 o 
   1   8   8       48.18       60.18      7.77 o 
   2   8   8       17.52       23.30     27.18 o 
   3   8   8       49.29       48.53     27.18 o 
   4   8   8       57.10       36.89     33.00 o 
   5   8   8        1.04       38.83     25.24 o 
 -12   9   8       14.06       33.00     25.24 o 
 -11   9   8       13.23       11.65     25.24 o 
 -10   9   8       14.65       29.12     23.30 o 
  -9   9   8      177.70      172.78      7.77 o 
  -8   9   8        0.73      -23.30     23.30 o 
  -7   9   8      151.33      157.25      7.77 o 
  -6   9   8        1.59        5.82     21.35 o 
  -5   9   8       49.54       15.53     23.30 o 
  -4   9   8        1.12      -25.24     25.24 o 
  -3   9   8        3.09       19.41     23.30 o 
  -2   9   8      398.89      401.86     13.59 o 
  -1   9   8       63.36       40.77     27.18 o 
   0   9   8      499.28      503.33     21.35 o 
   1   9   8      561.00      582.40     23.30 o 
   2   9   8       96.86      114.54      7.77 o 
   3   9   8      102.65      112.60      9.71 o 
   4   9   8       12.04        1.94     29.12 o 
   5   9   8        1.40      -31.06     31.06 o 
 -12  10   8        0.01        7.77     29.12 o 
 -11  10   8        4.34        5.82     25.24 o 
 -10  10   8        0.70       -3.88     25.24 o 
  -9  10   8       10.74       -3.88     27.18 o 
  -8  10   8      221.08      213.55      9.71 o 
  -7  10   8       19.52       11.65     25.24 o 
  -6  10   8       12.59       33.00     23.30 o 
  -5  10   8       90.80       91.24      7.77 o 
  -4  10   8      520.21      510.57     23.30 o 
  -3  10   8      281.77      300.91      9.71 o 
  -2  10   8      515.06      506.69     23.30 o 
  -1  10   8      298.07      287.32     13.59 o 
   0  10   8      354.86      317.22     35.91 o 
   1  10   8       81.01       89.30      7.77 o 
   2  10   8       87.12       93.18      9.71 o 
   3  10   8        0.98      -11.65     29.12 o 
   4  10   8       20.04       -9.71     33.00 o 
 -11  11   8        0.39      -33.00     33.00 o 
 -10  11   8      333.90      388.27     13.59 o 
  -9  11   8        1.77       15.53     27.18 o 
  -8  11   8       66.12       52.42      7.77 o 
  -7  11   8       73.60       50.47     29.12 o 
  -6  11   8       32.91       33.00      7.77 o 
  -5  11   8        2.32       17.47     25.24 o 
  -4  11   8       17.25       -9.71     25.24 o 
  -3  11   8      509.61      463.98     19.41 o 
  -2  11   8       94.89      104.83      7.77 o 
  -1  11   8      358.94      345.56     11.65 o 
   0  11   8       29.11       30.09     19.22 o 
   1  11   8       37.69       50.47     31.06 o 
   3  11   8        0.37       -1.94     29.12 o 
  -9  12   8       36.21       25.24      7.77 o 
  -8  12   8       52.28       -3.88     31.06 o 
  -7  12   8       19.69       17.47     27.18 o 
  -6  12   8        7.53       -5.82     29.12 o 
  -5  12   8      247.17      248.49     11.65 o 
  -4  12   8      138.62      145.60      9.71 o 
  -3  12   8       16.21      -11.65     27.18 o 
  -2  12   8      102.92       89.30      9.71 o 
  -1  12   8        7.10        0.00     27.18 o 
   0  12   8        0.64       18.01     19.87 o 
   1  12   8      102.64      108.72     11.65 o 
   2  12   8      103.93      130.07     11.65 o 
   3  12   8       39.63       40.77     31.06 o 
  -8  13   8       56.17       97.07      9.71 o 
  -7  13   8       33.80       48.53      7.77 o 
  -6  13   8       83.04       77.65      9.71 o 
  -5  13   8        7.72      -19.41     27.18 o 
  -4  13   8        0.42       -9.71     31.06 o 
  -3  13   8        5.28       27.18     23.30 o 
  -2  13   8        3.02      -15.53     33.00 o 
  -1  13   8        4.29       23.30     31.06 o 
   0  13   8      172.28      184.45      8.24 o 
   1  13   8        7.53       -7.77     29.12 o 
   2  13   8       48.73       54.36     34.94 o 
  -4  14   8       12.06        3.88     29.12 o 
  -3  14   8       12.27       44.65     31.06 o 
  -2  14   8        1.27       13.59     29.12 o 
  -1  14   8        5.10        0.00     31.06 o 
   0  14   8       62.01       70.18      9.31 o 
 -14   1   9        0.91       38.83     23.30 o 
 -12   1   9      144.84      159.19      7.77 o 
 -11   1   9       15.56        9.71     19.41 o 
 -10   1   9      278.66      269.85     11.65 o 
  -9   1   9      106.90      104.83      7.77 o 
  -8   1   9     1864.46     1789.92     52.42 o 
  -7   1   9     1080.02     1019.21     40.77 o 
  -6   1   9      309.63      287.32      9.71 o 
  -5   1   9        1.50        1.94     19.41 o 
  -4   1   9        5.18        5.82     17.47 o 
  -3   1   9       67.29       67.95      5.82 o 
  -2   1   9      160.87      159.19      7.77 o 
  -1   1   9       37.26       38.83     21.35 o 
   0   1   9       47.78       46.67      4.12 o 
   1   1   9      127.99      126.19      7.77 o 
   2   1   9        0.05        5.82     21.35 o 
   3   1   9       70.88       81.54      7.77 o 
   4   1   9       68.18       66.01      7.77 o 
   5   1   9       11.94      -29.12     29.12 o 
   6   1   9        7.96        5.82     29.12 o 
 -14   2   9        0.08      -27.18     27.18 o 
 -13   2   9       58.99       44.65     27.18 o 
 -12   2   9        0.30      -17.47     23.30 o 
 -11   2   9       48.40       66.01      7.77 o 
 -10   2   9       31.88       36.89      5.82 o 
  -9   2   9       27.79        9.71     23.30 o 
  -8   2   9       71.03       66.01      5.82 o 
  -7   2   9      283.67      279.55     11.65 o 
  -6   2   9        7.25       17.47     17.47 o 
  -5   2   9        0.36       13.59     15.53 o 
  -4   2   9       26.09       23.30      5.82 o 
  -3   2   9      122.63      137.84      5.82 o 
  -2   2   9       13.95       29.12     17.47 o 
  -1   2   9      310.93      293.14     11.65 o 
   0   2   9        1.85       13.59     13.73 o 
   1   2   9       29.88       36.89     21.35 o 
   2   2   9        0.46      -23.30     23.30 o 
   3   2   9       42.12       46.59      7.77 o 
   4   2   9        0.63       13.59     25.24 o 
   5   2   9       37.45       31.06     29.12 o 
   6   2   9       18.82      -11.65     29.12 o 
 -14   3   9       10.67       -1.94     27.18 o 
 -13   3   9       37.89       48.53     27.18 o 
 -12   3   9       20.61       27.18      7.77 o 
 -11   3   9        2.21      -23.30     23.30 o 
 -10   3   9        0.14        1.94     19.41 o 
  -9   3   9       29.83       -5.82     21.35 o 
  -8   3   9       99.55      112.60      7.77 o 
  -7   3   9        2.46       11.65      5.82 o 
  -6   3   9       45.34       34.94     19.41 o 
  -5   3   9        0.68       -1.94     17.47 o 
  -4   3   9       94.37      102.89      5.82 o 
  -3   3   9       24.70       11.65     19.41 o 
  -2   3   9      158.01      143.66      7.77 o 
  -1   3   9        4.83       11.65     19.41 o 
   0   3   9        0.01      -14.36     14.36 o 
   1   3   9        5.29       17.47      5.82 o 
   2   3   9        7.88       29.12     23.30 o 
   3   3   9        4.36       21.35     19.41 o 
   4   3   9        5.81       23.30     25.24 o 
   5   3   9        7.34       29.12     25.24 o 
   6   3   9       19.25        5.82     29.12 o 
 -14   4   9      104.47      132.01      9.71 o 
 -13   4   9        5.93      -11.65     23.30 o 
 -12   4   9      213.43      236.84      9.71 o 
 -11   4   9        0.94        7.77     23.30 o 
 -10   4   9      292.14      304.79     11.65 o 
  -9   4   9       36.27       34.94      5.82 o 
  -8   4   9      233.64      219.37      9.71 o 
  -7   4   9        1.98      -21.35     21.35 o 
  -6   4   9      113.98      116.48      5.82 o 
  -5   4   9       70.42       85.42      5.82 o 
  -4   4   9       81.98       85.42      5.82 o 
  -3   4   9      101.18       99.01      5.82 o 
  -2   4   9      421.13      421.27     19.41 o 
  -1   4   9        2.10       19.41     19.41 o 
   0   4   9      182.99      178.79      5.82 o 
   1   4   9        7.73       21.35     21.35 o 
   2   4   9      108.85       95.13      7.77 o 
   3   4   9        2.10      -17.47     25.24 o 
   4   4   9        2.46      -19.41     27.18 o 
   5   4   9        5.47       21.35     29.12 o 
   6   4   9        2.95       23.30     29.12 o 
 -14   5   9       14.07        9.71     29.12 o 
 -13   5   9      511.80      576.58     25.24 o 
 -12   5   9       20.09       23.30      7.77 o 
 -11   5   9      482.84      537.75     23.30 o 
 -10   5   9        6.36       23.30     23.30 o 
  -9   5   9      178.61      161.13      7.77 o 
  -8   5   9        0.00      -17.47     21.35 o 
  -7   5   9      887.18      797.89     31.06 o 
  -6   5   9       12.03        7.77     19.41 o 
  -5   5   9        8.05       33.00     19.41 o 
  -4   5   9      119.38      143.66      7.77 o 
  -3   5   9      266.05      264.02      9.71 o 
  -2   5   9       62.41       67.95      5.82 o 
  -1   5   9        1.08        7.77     21.35 o 
   0   5   9       36.63       28.67      9.71 o 
   1   5   9        2.78        7.77     23.30 o 
   2   5   9       36.20       11.65     27.18 o 
   3   5   9        4.50       -7.77     23.30 o 
   4   5   9        3.84       40.77     27.18 o 
   5   5   9        0.29       21.35     29.12 o 
 -13   6   9       15.86       29.12     25.24 o 
 -12   6   9        2.07      -11.65     25.24 o 
 -11   6   9       11.16        1.94     27.18 o 
 -10   6   9       12.04        7.77      7.77 o 
  -9   6   9       37.28       34.94     23.30 o 
  -8   6   9       75.65       73.77      7.77 o 
  -7   6   9      271.64      248.49     11.65 o 
  -6   6   9       68.09       69.89      5.82 o 
  -5   6   9       12.20       19.41     19.41 o 
  -4   6   9        0.00       29.12     19.41 o 
  -3   6   9       30.76       11.65     23.30 o 
  -2   6   9       13.69       13.59     19.41 o 
  -1   6   9      121.81      104.83      7.77 o 
   0   6   9       25.28       13.59     17.12 o 
   1   6   9        8.12      -11.65     25.24 o 
   2   6   9        4.24        7.77     25.24 o 
   3   6   9        9.29       -7.77     27.18 o 
   4   6   9       11.19        9.71     29.12 o 
   5   6   9        0.34       -1.94     31.06 o 
 -13   7   9        0.65       -3.88      7.77 o 
 -12   7   9      243.12      256.26      9.71 o 
 -11   7   9       24.25       21.35     25.24 o 
 -10   7   9      129.51      110.66      7.77 o 
  -9   7   9       82.01       71.83      7.77 o 
  -8   7   9      350.05      304.79     13.59 o 
  -7   7   9      217.44      223.25      7.77 o 
  -6   7   9        0.38      -11.65     21.35 o 
  -5   7   9        0.04      -23.30     23.30 o 
  -4   7   9       92.95       95.13      7.77 o 
  -3   7   9        7.95       27.18     23.30 o 
  -2   7   9        6.36        7.77      5.82 o 
  -1   7   9       89.44      106.77      7.77 o 
   0   7   9       33.66       19.34     17.12 o 
   1   7   9       10.92       19.41     25.24 o 
   2   7   9       44.20       36.89     27.18 o 
   3   7   9        4.46        0.00     27.18 o 
   4   7   9        2.29        1.94     31.06 o 
 -12   8   9        0.06       25.24     27.18 o 
 -11   8   9        0.46        3.88     23.30 o 
 -10   8   9       61.32       60.18      7.77 o 
  -9   8   9       41.92       31.06      7.77 o 
  -8   8   9      124.66      110.66      7.77 o 
  -7   8   9        2.11        1.94     23.30 o 
  -6   8   9        4.14       -3.88     21.35 o 
  -5   8   9        1.29       23.30     23.30 o 
  -4   8   9       70.86       64.06      7.77 o 
  -3   8   9       23.86       17.47     23.30 o 
  -2   8   9       11.54        7.77     21.35 o 
  -1   8   9      133.30      108.72      7.77 o 
   0   8   9        9.66       13.59      7.42 o 
   1   8   9       10.05       25.24     27.18 o 
   2   8   9        0.45      -31.06     31.06 o 
   3   8   9       17.62      -31.06     31.06 o 
   4   8   9       12.23       17.47     29.12 o 
 -12   9   9       17.00       17.47     25.24 o 
 -11   9   9       14.24       -1.94     27.18 o 
 -10   9   9        0.57        1.94     25.24 o 
  -9   9   9        3.55       13.59     25.24 o 
  -8   9   9       35.46       31.06      7.77 o 
  -7   9   9      112.30      108.72      7.77 o 
  -6   9   9       21.00       34.94     25.24 o 
  -5   9   9       12.89       11.65      7.77 o 
  -4   9   9       33.04       42.71     25.24 o 
  -3   9   9      250.34      248.49      9.71 o 
  -2   9   9       56.42       58.24      7.77 o 
  -1   9   9       16.59       13.59     27.18 o 
   0   9   9        0.70      -17.69     17.69 o 
   1   9   9       50.65       52.42     29.12 o 
   2   9   9        3.73        5.82     29.12 o 
   3   9   9        0.11       36.89     29.12 o 
 -11  10   9        3.72      -21.35     27.18 o 
 -10  10   9       50.11       52.42      7.77 o 
  -9  10   9        6.32      -29.12     29.12 o 
  -8  10   9       21.82       21.35      7.77 o 
  -7  10   9      324.56      308.67     15.53 o 
  -6  10   9       70.54       66.01      7.77 o 
  -5  10   9        1.36      -27.18     27.18 o 
  -4  10   9       27.48       36.89     25.24 o 
  -3  10   9      195.92      201.90      9.71 o 
  -2  10   9       32.96       36.89     27.18 o 
  -1  10   9      528.76      491.16     21.35 o 
   0  10   9       76.60       63.27     14.56 o 
   1  10   9       35.81       40.77     33.00 o 
   2  10   9      137.56      174.72     11.65 o 
   3  10   9       16.71       33.00     31.06 o 
 -10  11   9      127.61      118.42      9.71 o 
  -9  11   9       12.66        7.77      7.77 o 
  -8  11   9        0.17      -29.12     29.12 o 
  -7  11   9        0.33      -29.12     29.12 o 
  -6  11   9       76.42       83.48      9.71 o 
  -5  11   9       24.18       31.06     27.18 o 
  -4  11   9       11.92      -13.59     29.12 o 
  -3  11   9       46.04       48.53      7.77 o 
  -2  11   9      292.68      302.85     13.59 o 
  -1  11   9        2.94      -15.53     29.12 o 
   0  11   9        5.49      -11.12     22.62 o 
   1  11   9       45.07       54.36     34.94 o 
   2  11   9        0.29       19.41     31.06 o 
   3  11   9       28.29       23.30     34.94 o 
  -8  12   9        8.52        0.00     31.06 o 
  -7  12   9       17.96       15.53     27.18 o 
  -6  12   9        2.97        3.88     27.18 o 
  -5  12   9        5.33      -17.47     27.18 o 
  -4  12   9      224.81      219.37      9.71 o 
  -3  12   9      161.61      170.84      9.71 o 
  -2  12   9        0.90      -23.30     33.00 o 
  -1  12   9        0.03      -21.35     31.06 o 
   0  12   9        6.31        0.24     22.62 o 
   1  12   9        3.04        7.77     29.12 o 
  -5  13   9       20.46       38.83     31.06 o 
  -4  13   9        4.53       13.59     29.12 o 
  -3  13   9       86.84       79.60      9.71 o 
  -2  13   9       11.43       13.59     31.06 o 
  -1  13   9       40.49       42.71      9.71 o 
   0  13   9        1.93        0.18     33.97 o 
 -14   0  10       52.84       42.71     29.12 o 
 -13   0  10        4.93       -5.82     25.24 o 
 -12   0  10       45.52       42.71      7.77 o 
 -11   0  10        2.13       11.65     23.30 o 
 -10   0  10      446.92      528.05     21.35 o 
  -9   0  10      113.63      116.48      7.77 o 
  -8   0  10     3099.26     3088.68     67.95 o 
  -1   0  10       86.95      102.89      7.77 o 
   0   0  10        0.40        6.29     14.36 o 
   1   0  10       13.56       33.00     21.35 o 
   2   0  10       23.57        5.82     25.24 o 
   3   0  10       10.32        1.94     27.18 o 
   4   0  10        1.35       -3.88     25.24 o 
   5   0  10        0.57        9.71     27.18 o 
 -14   1  10        0.51      -27.18     29.12 o 
 -13   1  10       37.24       23.30     29.12 o 
 -12   1  10       13.54       27.18     25.24 o 
 -11   1  10       24.91       40.77     23.30 o 
 -10   1  10        7.28       -9.71     23.30 o 
  -9   1  10       84.90       89.30      7.77 o 
  -8   1  10       40.29       36.89      7.77 o 
  -2   1  10        5.89        1.94      5.82 o 
  -1   1  10        0.87        7.77     19.41 o 
   0   1  10       61.56       70.10      5.49 o 
   1   1  10       23.34       29.12      7.77 o 
   2   1  10        4.03       -9.71     23.30 o 
   3   1  10        0.00        3.88     27.18 o 
   4   1  10        0.69       -7.77     25.24 o 
   5   1  10        0.23      -19.41     29.12 o 
 -14   2  10        3.20       -5.82     25.24 o 
 -13   2  10        1.55       15.53     25.24 o 
 -11   2  10       79.65      100.95      7.77 o 
 -10   2  10       41.80       38.83     23.30 o 
  -9   2  10       72.81       85.42      7.77 o 
  -8   2  10       76.28       75.71      7.77 o 
  -7   2  10      571.48      531.93     21.35 o 
  -2   2  10      102.35      104.83      7.77 o 
  -1   2  10       98.28       91.24      7.77 o 
   0   2  10        6.06       11.09      7.77 o 
   1   2  10       17.36       -5.82     21.35 o 
   2   2  10       12.31       29.12      7.77 o 
   3   2  10       12.84       11.65     29.12 o 
   4   2  10        0.56       -1.94     27.18 o 
   5   2  10       26.36      -23.30     33.00 o 
 -14   3  10       53.37       56.30      7.77 o 
 -13   3  10        6.81       17.47     25.24 o 
 -12   3  10      122.48      143.66      7.77 o 
 -11   3  10       32.88       46.59     25.24 o 
 -10   3  10        0.48        0.00     21.35 o 
  -9   3  10       63.31       50.47      7.77 o 
  -8   3  10       64.69       60.18      5.82 o 
  -7   3  10       19.76       33.00     21.35 o 
  -6   3  10       93.57      102.89      7.77 o 
  -3   3  10       28.82       -1.94     23.30 o 
  -2   3  10       45.23       33.00     23.30 o 
  -1   3  10       32.74       25.24     23.30 o 
   0   3  10       12.54       -8.74     16.47 o 
   1   3  10       39.01       34.94     25.24 o 
   2   3  10       71.01       79.60      7.77 o 
   3   3  10       16.08       31.06     29.12 o 
   4   3  10       63.31       52.42     31.06 o 
 -14   4  10        7.00       19.41     25.24 o 
 -13   4  10       12.55       15.53      7.77 o 
 -12   4  10        1.37       -3.88     23.30 o 
 -11   4  10        2.77       25.24     23.30 o 
 -10   4  10        8.81      -21.35     25.24 o 
  -9   4  10        6.95      -23.30     23.30 o 
  -8   4  10        0.32      -11.65     21.35 o 
  -7   4  10        4.24       15.53     19.41 o 
  -6   4  10       27.04       13.59     21.35 o 
  -5   4  10       60.03       60.18      5.82 o 
  -4   4  10       92.18       89.30      7.77 o 
  -3   4  10       34.56       38.83      5.82 o 
  -2   4  10       92.39       91.24      7.77 o 
  -1   4  10        8.69       25.24     21.35 o 
   0   4  10        9.26       11.65     16.47 o 
   1   4  10      106.94       97.07      7.77 o 
   2   4  10        1.66       38.83     25.24 o 
   3   4  10       26.01       44.65     29.12 o 
   4   4  10        1.17        7.77      7.77 o 
 -13   5  10      118.79      143.66      9.71 o 
 -12   5  10       90.60      112.60      7.77 o 
 -11   5  10        2.71        3.88     25.24 o 
 -10   5  10      101.53      116.48      7.77 o 
  -9   5  10       13.38       -7.77     23.30 o 
  -8   5  10        1.43      -21.35     21.35 o 
  -7   5  10       90.82       31.06     25.24 o 
  -6   5  10       30.45       11.65     23.30 o 
  -5   5  10       61.32       54.36      7.77 o 
  -4   5  10        2.92      -23.30     23.30 o 
  -3   5  10        0.51       -5.82     21.35 o 
  -2   5  10       27.73       33.00      7.77 o 
  -1   5  10        9.10        5.82     23.30 o 
   0   5  10       19.62        5.13     17.12 o 
   1   5  10        1.15      -25.24     27.18 o 
   2   5  10       59.85       38.83     29.12 o 
   3   5  10        0.38        3.88     29.12 o 
   4   5  10        3.73       25.24     29.12 o 
 -13   6  10        0.36       17.47     25.24 o 
 -12   6  10        5.54       -9.71     25.24 o 
 -11   6  10       21.09        9.71     29.12 o 
 -10   6  10       28.36       27.18     25.24 o 
  -9   6  10      282.28      229.08     11.65 o 
  -8   6  10        1.72       11.65     23.30 o 
  -7   6  10      170.83      163.07      7.77 o 
  -6   6  10        3.14       17.47     21.35 o 
  -5   6  10       71.18       66.01      7.77 o 
  -4   6  10        9.91       25.24     23.30 o 
  -3   6  10        1.40      -15.53     25.24 o 
  -2   6  10        1.07      -11.65     23.30 o 
  -1   6  10       53.88       50.47      7.77 o 
   0   6  10       36.71       24.27     19.22 o 
   1   6  10       10.49       29.12     23.30 o 
   2   6  10        9.48       23.30     29.12 o 
   3   6  10        0.76      -29.12     29.12 o 
 -12   7  10       24.05       38.83     27.18 o 
 -11   7  10        0.87      -27.18     27.18 o 
 -10   7  10       39.86       -3.88     29.12 o 
  -9   7  10       15.89       -9.71     25.24 o 
  -8   7  10       98.20       99.01      7.77 o 
  -7   7  10       39.71       48.53      7.77 o 
  -6   7  10      182.45      190.25      7.77 o 
  -5   7  10        9.33      -17.47     23.30 o 
  -4   7  10       58.45       60.18      7.77 o 
  -3   7  10        9.34        3.88     23.30 o 
  -2   7  10       59.35       58.24      7.77 o 
  -1   7  10      120.47      120.36      7.77 o 
   0   7  10       87.03       89.64     47.56 o 
   1   7  10       84.72       91.24      9.71 o 
   2   7  10       46.07       52.42     34.94 o 
   3   7  10        0.25      -25.24     33.00 o 
 -11   8  10        8.37       21.35     25.24 o 
 -10   8  10        7.59       11.65     27.18 o 
  -9   8  10        9.08        1.94     27.18 o 
  -8   8  10       59.50       40.77     25.24 o 
  -7   8  10       19.78        3.88     29.12 o 
  -6   8  10       35.01       48.53      7.77 o 
  -5   8  10        1.93       -7.77     21.35 o 
  -4   8  10       67.86       71.83      7.77 o 
  -3   8  10        0.44       -5.82     25.24 o 
  -2   8  10       21.75       31.06     25.24 o 
  -1   8  10        2.35        1.94     25.24 o 
   0   8  10      141.23      151.31     20.38 o 
   1   8  10       14.39       25.24      7.77 o 
   2   8  10       80.92       87.36      9.71 o 
   3   8  10        6.01      -29.12     33.00 o 
 -11   9  10       30.28       38.83     27.18 o 
 -10   9  10       38.17       42.71      7.77 o 
  -9   9  10       81.19       87.36      7.77 o 
  -8   9  10       14.17       27.18     23.30 o 
  -7   9  10      154.93      168.90      7.77 o 
  -6   9  10        8.52        9.71     23.30 o 
  -5   9  10       40.92       29.12     29.12 o 
  -4   9  10        0.78       15.53     23.30 o 
  -3   9  10      120.94      141.72      7.77 o 
  -2   9  10       44.13       21.35     31.06 o 
  -1   9  10        0.73       23.30     27.18 o 
   0   9  10      201.94      223.68     11.65 o 
   1   9  10       13.80       -1.94     33.00 o 
   2   9  10      154.53      155.31      9.71 o 
   3   9  10       98.76      118.42      9.71 o 
  -9  10  10        0.10      -13.59     27.18 o 
  -8  10  10        0.13       -3.88     25.24 o 
  -7  10  10        2.48       13.59     25.24 o 
  -6  10  10       37.12       29.12     29.12 o 
  -5  10  10        2.27      -23.30     29.12 o 
  -4  10  10       17.21       38.83     29.12 o 
  -3  10  10       79.36       81.54      9.71 o 
  -2  10  10       70.16       38.83     31.06 o 
  -1  10  10       63.14       27.18     33.00 o 
   0  10  10       88.57       85.48     11.65 o 
   1  10  10       34.30       19.41     33.00 o 
   2  10  10       63.34       71.83      9.71 o 
  -8  11  10      142.28      180.55      9.71 o 
  -7  11  10        1.94       29.12     27.18 o 
  -6  11  10        0.00       -7.77     29.12 o 
  -5  11  10       44.83       40.77     29.12 o 
  -4  11  10       10.18       21.35     29.12 o 
  -3  11  10        0.01      -19.41     31.06 o 
  -2  11  10        0.68      -11.65     33.00 o 
  -1  11  10      291.45      281.49     11.65 o 
   0  11  10        0.00      -16.65     22.62 o 
   1  11  10      229.68      260.14     11.65 o 
  -3  12  10       56.95       34.94     33.00 o 
  -2  12  10       51.84       48.53      9.71 o 
  -1  12  10       12.91       -3.88     33.00 o 
 -13   1  11        0.59        3.88     25.24 o 
 -12   1  11        1.55        3.88     23.30 o 
 -11   1  11        6.37       17.47     23.30 o 
 -10   1  11      107.92      128.13      7.77 o 
  -9   1  11       11.33       15.53     23.30 o 
  -2   1  11       21.43       33.00     23.30 o 
  -1   1  11       41.90       34.94     25.24 o 
   0   1  11       19.89       16.50      7.37 o 
   1   1  11        4.27      -29.12     29.12 o 
   2   1  11        0.03      -21.35     29.12 o 
   3   1  11       13.29       23.30     27.18 o 
 -13   2  11        0.00        7.77     27.18 o 
 -12   2  11        0.94      -13.59     25.24 o 
 -11   2  11       49.11       17.47     27.18 o 
 -10   2  11       21.03       34.94     23.30 o 
  -9   2  11        0.36       38.83     21.35 o 
  -8   2  11       21.18       29.12     23.30 o 
  -2   2  11        1.34       15.53     21.35 o 
  -1   2  11       26.60       38.83      7.77 o 
   0   2  11       22.27       15.53      5.49 o 
   1   2  11       10.57       15.53     27.18 o 
   3   2  11        2.70      -23.30     31.06 o 
 -13   3  11       31.63       46.59     31.06 o 
 -12   3  11       10.44        1.94     27.18 o 
 -11   3  11       42.71       40.77     25.24 o 
 -10   3  11       14.18       19.41     25.24 o 
  -9   3  11        5.73       36.89     21.35 o 
  -8   3  11        0.67       -5.82      5.82 o 
  -7   3  11       26.73       27.18     21.35 o 
  -3   3  11        2.91        0.00     23.30 o 
  -2   3  11        6.61       -1.94     23.30 o 
  -1   3  11        7.53      -25.24     25.24 o 
   0   3  11       43.47       43.23      7.50 o 
   1   3  11       14.46       27.18      7.77 o 
   2   3  11        9.90        5.82     29.12 o 
   3   3  11       12.56       17.47      7.77 o 
 -13   4  11       31.86       33.00     29.12 o 
 -12   4  11       43.68       66.01      7.77 o 
 -11   4  11       23.54       29.12     27.18 o 
 -10   4  11      114.77      126.19      7.77 o 
  -9   4  11        1.88       -3.88     23.30 o 
  -8   4  11      196.87      199.96      7.77 o 
  -7   4  11       21.73       42.71     23.30 o 
  -6   4  11       97.53       97.07      7.77 o 
  -5   4  11        5.19       29.12     21.35 o 
  -4   4  11        5.38       11.65     23.30 o 
  -3   4  11        0.18       38.83     23.30 o 
  -2   4  11       17.77       21.35      7.77 o 
  -1   4  11       19.40       27.18     25.24 o 
   0   4  11       82.77       99.64     18.44 o 
   1   4  11        1.60       42.71     27.18 o 
   2   4  11       46.55        9.71     33.00 o 
   3   4  11        1.34      -31.06     31.06 o 
 -12   5  11        4.96      -15.53     29.12 o 
 -11   5  11      487.12      572.70     21.35 o 
 -10   5  11        2.82       -3.88     25.24 o 
  -9   5  11      221.21      246.55     13.59 o 
  -8   5  11       17.10        7.77     27.18 o 
  -7   5  11       60.66       29.12     29.12 o 
  -6   5  11        4.00       31.06     23.30 o 
  -5   5  11      322.00      320.32     13.59 o 
  -4   5  11       27.59       17.47     27.18 o 
  -3   5  11        0.22       17.47     23.30 o 
  -2   5  11       35.31       33.00      7.77 o 
  -1   5  11        3.11       17.47     23.30 o 
   0   5  11       26.24       32.27     19.87 o 
   1   5  11        0.26      -31.06     31.06 o 
   2   5  11        1.10       27.18     29.12 o 
   3   5  11        0.04       40.77     27.18 o 
 -12   6  11        0.45       11.65     27.18 o 
 -11   6  11        9.33      -21.35     31.06 o 
 -10   6  11        0.82        0.00     25.24 o 
  -9   6  11        2.01      -27.18     27.18 o 
  -8   6  11       11.96      -11.65     25.24 o 
  -7   6  11       13.32       -7.77     25.24 o 
  -6   6  11        0.02       15.53     27.18 o 
  -5   6  11       59.48       67.95      7.77 o 
  -4   6  11       39.82       34.94     27.18 o 
  -3   6  11        9.92      -23.30     23.30 o 
  -2   6  11        0.27        0.00     25.24 o 
  -1   6  11        3.97        5.82     25.24 o 
   0   6  11        8.20       -9.71     19.22 o 
   1   6  11       63.40       77.65      9.71 o 
   2   6  11        0.08       42.71     27.18 o 
   3   6  11        3.21      -31.06     31.06 o 
 -11   7  11        2.07       13.59     25.24 o 
 -10   7  11      123.46      118.42      9.71 o 
  -9   7  11       25.43       23.30      7.77 o 
  -8   7  11       57.72       42.71     27.18 o 
  -7   7  11      118.31      110.66      7.77 o 
  -6   7  11      105.78       91.24      7.77 o 
  -5   7  11      143.91      147.54      9.71 o 
  -4   7  11        0.02       38.83     23.30 o 
  -3   7  11        3.45       17.47     23.30 o 
  -2   7  11        1.39      -27.18     27.18 o 
  -1   7  11        0.11        1.94     27.18 o 
   0   7  11        1.19       24.97     20.38 o 
   1   7  11        6.11       27.18     33.00 o 
   2   7  11       16.75       33.00     29.12 o 
 -10   8  11        0.50       42.71     25.24 o 
  -9   8  11        0.39       36.89     25.24 o 
  -8   8  11       29.53       23.30     27.18 o 
  -7   8  11       76.63       71.83      7.77 o 
  -6   8  11      120.01      130.07      9.71 o 
  -5   8  11       11.59        1.94      7.77 o 
  -4   8  11       19.05       31.06     27.18 o 
  -3   8  11       19.88       23.30      7.77 o 
  -2   8  11       96.86      102.89      9.71 o 
  -1   8  11       27.93       33.00     31.06 o 
   0   8  11        8.72       12.06     19.41 o 
   1   8  11       34.80        9.71     33.00 o 
  -9   9  11        3.38       -5.82     29.12 o 
  -8   9  11        0.01      -11.65     31.06 o 
  -7   9  11        4.13        9.71     27.18 o 
  -6   9  11       13.10       46.59     25.24 o 
  -5   9  11       11.59       54.36     31.06 o 
  -4   9  11        3.47       38.83     23.30 o 
  -3   9  11       28.96       -5.82     31.06 o 
  -2   9  11       42.12       40.77     33.00 o 
  -1   9  11       64.59       56.30     34.94 o 
   0   9  11       10.99       25.88     20.45 o 
  -7  10  11        0.07       -7.77     29.12 o 
  -6  10  11        0.25       -7.77     31.06 o 
  -5  10  11      121.46      139.78      9.71 o 
  -4  10  11       20.33       42.71     27.18 o 
  -3  10  11       23.55       15.53     27.18 o 
  -2  10  11       13.30       11.65     29.12 o 
  -1  10  11       23.54      -31.06     31.06 o 
  -3  11  11       10.16       31.06     29.12 o 
 -12   0  12       33.68        1.94     29.12 o 
 -11   0  12       31.20       36.89     27.18 o 
 -10   0  12        6.28      -11.65     25.24 o 
  -9   0  12       12.97        0.00     23.30 o 
  -3   0  12       12.64      -17.47     29.12 o 
  -2   0  12       34.41       19.41     27.18 o 
  -1   0  12        1.00      -27.18     27.18 o 
   0   0  12       24.48       31.71      7.50 o 
   1   0  12        1.91      -25.24     34.94 o 
   2   0  12        0.18      -29.12     29.12 o 
 -12   1  12       12.79       17.47     27.18 o 
 -11   1  12       20.47       17.47      7.77 o 
 -10   1  12        1.06      -27.18     27.18 o 
  -9   1  12        0.84       -1.94     23.30 o 
  -3   1  12      100.86      104.83      7.77 o 
  -2   1  12        0.51        3.88      7.77 o 
  -1   1  12        2.60        1.94     27.18 o 
   0   1  12        5.20       -7.77     19.22 o 
   1   1  12        1.56      -17.47     29.12 o 
   2   1  12        9.12       25.24     29.12 o 
 -12   2  12        0.80      -27.18     27.18 o 
 -11   2  12        3.40      -27.18     27.18 o 
 -10   2  12        7.90      -27.18     27.18 o 
  -9   2  12        5.89        5.82     27.18 o 
  -8   2  12      127.03      147.54      7.77 o 
  -3   2  12        0.00       23.30     25.24 o 
  -2   2  12        2.04        1.94     25.24 o 
  -1   2  12        5.08        5.82     27.18 o 
   0   2  12       11.60        6.26     18.44 o 
   1   2  12       17.38       -3.88     33.00 o 
   2   2  12        0.63      -31.06     31.06 o 
 -12   3  12       61.40       93.18      7.77 o 
 -11   3  12        1.66      -29.12     29.12 o 
 -10   3  12       96.59      112.60      7.77 o 
  -9   3  12       11.96      -23.30     27.18 o 
  -8   3  12        6.10        7.77     23.30 o 
  -7   3  12      122.24      114.54      7.77 o 
  -4   3  12       36.29       42.71      7.77 o 
  -3   3  12       11.92       15.53     25.24 o 
  -2   3  12        5.77        9.71     27.18 o 
  -1   3  12        3.05       -7.77      7.77 o 
   0   3  12        4.06       -8.08     21.24 o 
   1   3  12        2.35        7.77     27.18 o 
   2   3  12        6.54        3.88     29.12 o 
 -11   4  12       62.87       83.48      7.77 o 
 -10   4  12        8.12        5.82     27.18 o 
  -9   4  12       11.62       25.24     27.18 o 
  -8   4  12       24.82       42.71     23.30 o 
  -7   4  12       43.37       29.12     27.18 o 
  -6   4  12        6.35       19.41     27.18 o 
  -5   4  12        0.51       -7.77     27.18 o 
  -4   4  12        5.17       -7.77     25.24 o 
  -3   4  12       27.52        5.82     29.12 o 
  -2   4  12       33.48       36.89     25.24 o 
  -1   4  12        5.89       25.24     29.12 o 
   0   4  12        8.11      -11.65     21.24 o 
   1   4  12        4.19      -29.12     29.12 o 
 -11   5  12       68.80       89.30      9.71 o 
 -10   5  12       14.52       33.00     29.12 o 
  -9   5  12       22.66       13.59     27.18 o 
  -8   5  12       79.32       79.60      7.77 o 
  -7   5  12       16.34      -27.18     27.18 o 
  -6   5  12        8.95       40.77     27.18 o 
  -5   5  12       13.34       13.59     27.18 o 
  -4   5  12       11.09       25.24     23.30 o 
  -3   5  12       36.13       21.35     29.12 o 
  -2   5  12        0.61       42.71     27.18 o 
  -1   5  12        0.63        3.88     29.12 o 
   0   5  12       13.74        1.94     21.96 o 
   1   5  12        0.05        5.82     31.06 o 
 -10   6  12        5.58       -7.77     27.18 o 
  -9   6  12        4.15      -27.18     29.12 o 
  -8   6  12       56.51       62.12      7.77 o 
  -7   6  12      141.49      137.84      9.71 o 
  -6   6  12        2.42       -7.77     29.12 o 
  -5   6  12        1.91      -27.18     27.18 o 
  -4   6  12        0.94       23.30     25.24 o 
  -3   6  12       15.33      -25.24     29.12 o 
  -2   6  12        1.98      -19.41     29.12 o 
  -1   6  12       12.26       11.65     29.12 o 
   0   6  12       15.48      -23.00     66.01 o 
  -9   7  12        4.29       -7.77     29.12 o 
  -8   7  12       28.00        5.82     31.06 o 
  -7   7  12        0.10       17.47     27.18 o 
  -6   7  12        0.18       -9.71     27.18 o 
  -5   7  12        0.23        3.88     25.24 o 
  -4   7  12       35.19       34.94      7.77 o 
  -3   7  12        7.45       25.24     27.18 o 
  -2   7  12        6.53      -33.00     33.00 o 
  -1   7  12        5.87        0.00     27.18 o 
   0   7  12        9.37        3.88     19.41 o 
  -7   8  12       28.83      -29.12     31.06 o 
  -6   8  12       19.15        0.00     29.12 o 
  -5   8  12       10.58       15.53     29.12 o 
  -4   8  12        0.00       40.77     27.18 o 
  -3   8  12        0.79       -7.77     29.12 o 
  -2   8  12       12.39      -11.65     31.06 o 
  -1   8  12        0.48       23.30     29.12 o 
  -3   9  12        4.15      -15.53     31.06 o 
 -10   1  13       12.89       29.12     27.18 o 
  -9   1  13       16.11      -15.53     29.12 o 
  -8   1  13       30.05       29.12     27.18 o 
  -7   1  13        2.10        5.82     25.24 o 
  -5   1  13       17.85       23.30      7.77 o 
  -4   1  13      255.07      244.61     11.65 o 
  -3   1  13      139.41      182.49      9.71 o 
  -2   1  13       12.35       31.06     31.06 o 
  -1   1  13       20.78       34.94     27.18 o 
   0   1  13        3.30       10.68     32.03 o 
 -10   2  13        0.02        1.94     29.12 o 
  -9   2  13        0.43       -7.77     29.12 o 
  -8   2  13       59.79       77.65      7.77 o 
  -7   2  13       18.56        3.88     27.18 o 
  -6   2  13        5.14       31.06     23.30 o 
  -5   2  13       12.02       15.53     31.06 o 
  -4   2  13        4.27       42.71     27.18 o 
  -3   2  13       21.01       11.65     29.12 o 
  -2   2  13        1.79        9.71     29.12 o 
   0   2  13        0.01      -21.24     21.24 o 
  -9   3  13       11.24        1.94     29.12 o 
  -8   3  13       42.31       42.71     29.12 o 
  -7   3  13        0.83      -29.12     29.12 o 
  -6   3  13       19.25       29.12     27.18 o 
  -5   3  13       15.84       27.18      7.77 o 
  -4   3  13        4.14       40.77     29.12 o 
  -3   3  13        2.50       -5.82     27.18 o 
  -2   3  13        4.08      -31.06     31.06 o 
  -1   3  13        1.86      -31.06     31.06 o 
  -9   4  13       40.30       17.47     31.06 o 
  -8   4  13       13.44       34.94     29.12 o 
  -7   4  13        0.32      -21.35     29.12 o 
  -6   4  13       49.52       44.65      9.71 o 
  -5   4  13        1.74      -27.18     31.06 o 
  -4   4  13       17.59      -31.06     31.06 o 
  -3   4  13        3.04       13.59     27.18 o 
  -2   4  13        0.20       -7.77     29.12 o 
  -1   4  13        0.17       -3.88     31.06 o 
  -8   5  13        0.25        0.00     31.06 o 
  -7   5  13       21.27       -1.94     29.12 o 
  -6   5  13        7.29        0.00     29.12 o 
  -5   5  13       15.39        5.82     31.06 o 
  -3   5  13       34.60       23.30     31.06 o 
  -2   5  13       10.59        0.00     29.12 o 
  -3   6  13        6.50       15.53      7.77 o 
                                                 
